# Supplementary material for: New mitochondrial genomes of parasites belonging to the Leucocytozoon toddi and Haemoproteus nisi groups (Haemosporida, Apicomplexa)
Source: Parasit Vectors. 2026 Jan 20;19:80. doi: 10.1186/s13071-026-07244-0 (PMC12903594; doi:10.1186/s13071-026-07244-0)
Supplement: Supplementary file 1 — Additional file 1: Table S1. Parasite lineages contained in accipitriform raptors from Austria. [file 13071_2026_7244_MOESM1_ESM.xlsx]

## Sheet: Table S1
IndID	Host (Species)	Country	Origin	Collection year	Extraction material	Positives	P	H1	H3	L1	L2	L3	Plasmodium	Haemoproteus H1	Haemoproteus H3	Leucocytozoon L1	Leucocytozoon toddi L2 group	Leucocytozoon toddi L3 group	MalAvi lineages only	Number of lineages
AH0023	Milvus milvus	AT: Vienna/Lower Austria	VetMedUni (Bird clinic)	2015	blood spot	-	-	-	-	-	-	-
AH0025	Buteo buteo	AT: Vienna/Lower Austria	VetMedUni (Bird clinic)	2015	blood spot	1	-	-	1	-	1	1			H. multivacuolatus (hBUBT1)		L. toddi L2 (lBUTBUT03)	L. toddi L3 (lBUBT3)	lBUTBUT03, lBUBT3, hBUBT1	3
AH0043	Circus aeruginosus	AT: Vienna/Lower Austria	VetMedUni (Bird clinic)	2015	blood spot	1	1	-	1	-	1	1	P. circumflexum (pTURDUS1)		H. nisi (hCIAE08)		L. toddi L2 (lCIAE03)	L. toddi L3 (lCIAE09)	lCIAE03, lCIAE09, pTURDUS1, hCIAE08	4
AH0051	Buteo buteo	AT: Vienna/Lower Austria	VetMedUni (Bird clinic)	2015	blood spot	1	-	-	1	-	1	-			H. multivacuolatus (hBUBT1)		L. toddi L2 (lBUBT2), L. toddi L2 (lMILVUS01)		lBUBT2, lMILVUS01, hBUBT1	3
AH0056	Circus aeruginosus	AT: Vienna/Lower Austria	VetMedUni (Bird clinic)	2015	blood spot	1	1	-	-	1	-	1	P. aff. circumflexum (pCIAE07), P. circumflexum (pTURDUS1)			L. californicus (lCIAE02)		L. toddi L3 (lCIAE12)	lCIAE02, CIAE07, pTURDUS1, CIAE12	4
AH0060	Buteo buteo	AT: Vienna/Lower Austria	VetMedUni (Bird clinic)	2015	blood spot	1	-	-	1	-	1	-			H. multivacuolatus (hBUBT1)		L. toddi L2 (lBUTBUT03), L. toddi L2 (lBUBT2)		lBUTBUT03, lBUBT2, hBUBT1	3
AH0106	Clanga pomarina	AT: Vienna/Lower Austria	VetMedUni (Bird clinic)	2017	blood spot	-	-	-	-	-	-	-
AH0111	Clanga pomarina	AT: Vienna/Lower Austria	VetMedUni (Bird clinic)	2017	blood spot	1	-	-	-	-	1	-					L. toddi L2 (lCLAPOM02), L. toddi L2 (lCLAPOM03)		lCLAPOM02, lCLAPOM03	2
AH0138	Buteo buteo	AT	VetMedUni (FIWI)	2009	tissue (liver)	1	1	-	-	-	1	1	P. circumflexum (pTURDUS1)				L. toddi L2 (lBUBT2)	L. toddi L3 (lBUBT3)	lBUBT2, lBUBT3, pTURDUS1	3
AH0142	Buteo buteo	AT: Lower Austria	VetMedUni (FIWI)	2010	tissue (liver)	1	-	-	-	-	1	-					L. toddi L2 (lBUTBUT03), L. toddi L2 (lBUTBUT07)		lBUTBUT03, lBUTBUT07	2
AH0143	Haliaeetus albicilla	AT: Lower Austria	VetMedUni (FIWI)	2010	tissue (spleen)	-	-	-	-	-	-	-
AH0146	Buteo buteo	AT: Upper Austria	VetMedUni (FIWI)	2010	tissue (liver)	1	-	-	-	-	-	1						L. toddi L3 (lBUBT3)	lBUBT3	1
AH0147	Buteo sp.	AT: Upper Austria	VetMedUni (FIWI)	2010	tissue (liver)	1	-	-	-	-	-	1						L. toddi L3 (lBUBT3)	lBUBT3	1
AH0148	Buteo sp.	AT: Upper Austria	VetMedUni (FIWI)	2010	tissue (liver)	-	-	-	-	-	-	-
AH0149	Buteo sp.	AT: Upper Austria	VetMedUni (FIWI)	2010	tissue (liver)	-	-	-	-	-	-	-
AH0150	Buteo sp.	AT: Upper Austria	VetMedUni (FIWI)	2010	tissue (liver)	-	-	-	-	-	-	-
AH0154	Haliaeetus albicilla	AT: Lower Austria	VetMedUni (FIWI)	2010	tissue (spleen)	-	-	-	-	-	-	-
AH0156	Buteo buteo	AT: Vienna	VetMedUni (FIWI)	2010	tissue (liver)	1	1	-	-	-	-	1	P. circumflexum (pBT7)					L. toddi L3 (lBUBT3)	pBT7, lBUBT3	2
AH0167	Accipiter nisus	AT: Vienna	VetMedUni (FIWI)	2010	tissue (liver)	1	-	-	1	-	-	-			H. sp. (hACCNIS07)				hACCNIS07	1
AH0168	Aquila heliaca	AT: Lower Austria	VetMedUni (FIWI)	2010	tissue (liver)	-	-	-	-	-	-	-
AH0169	Aquila heliaca	AT: Lower Austria	VetMedUni (FIWI)	2010	tissue (liver)	-	-	-	-	-	-	-
AH0181	Haliaeetus albicilla	AT: Lower Austria	VetMedUni (FIWI)	2010	tissue (liver)	-	-	-	-	-	-	-
AH0182	Buteo buteo	AT: Upper Austria	VetMedUni (FIWI)	2010	tissue (liver)	1	-	-	-	-	1	-					L. toddi L2 (lBUBT2), L. toddi L2 (lBUTBUT07)		lBUBT2, lBUTBUT07	2
AH0183	Buteo buteo	AT: Upper Austria	VetMedUni (FIWI)	2010	tissue (liver)	-	-	-	-	-	-	-
AH0189	Buteo sp.	AT: Upper Austria	VetMedUni (FIWI)	2011	tissue (liver)	-	-	-	-	-	-	-
AH0206	Aquila heliaca	AT: Burgenland	VetMedUni (FIWI)	2011	tissue (liver)	-	-	-	-	-	-	-
AH0207	Gypaetus barbatus	AT: Tirol	VetMedUni (FIWI)	2012	tissue (liver)	-	-	-	-	-	-	-
AH0210	Haliaeetus albicilla	AT: Lower Austria	VetMedUni (FIWI)	2012	tissue (liver)	-	-	-	-	-	-	-
AH0211	Haliaeetus albicilla	AT: Lower Austria	VetMedUni (FIWI)	2012	tissue (liver)	-	-	-	-	-	-	-
AH0212	Haliaeetus albicilla	AT: Lower Austria	VetMedUni (FIWI)	2012	tissue (liver)	-	-	-	-	-	-	-
AH0213	Circus aeruginosus	AT: Lower Austria	VetMedUni (FIWI)	2012	tissue (liver)	1	-	-	-	1	-	-				L. californicus (lCIAE02)			lCIAE02	1
AH0214	Circus aeruginosus	AT: Lower Austria	VetMedUni (FIWI)	2012	tissue (liver)	-	-	-	-	-	-	-
AH0215	Circus aeruginosus	AT: Lower Austria	VetMedUni (FIWI)	2012	tissue (liver)	1	-	-	-	-	1	-					L. toddi L2 (lCIAE03)	L. toddi L3 (lCIAE11)	lCIAE03, lCIAE11	2
AH0216	Circus aeruginosus	AT: Lower Austria	VetMedUni (FIWI)	2012	tissue (liver)	1	1	-	-	1	-	1	P. sp. (pSYBOR10)			L. californicus (lCIAE02)		L. toddi L3 (lCIAE11)	lCIAE02, pSYBOR10, lCIAE11	3
AH0225	Haliaeetus albicilla	AT: Lower Austria	VetMedUni (FIWI)	2012	tissue (liver)	-	-	-	-	-	-	-
AH0232	Haliaeetus albicilla	AT: Lower Austria	VetMedUni (FIWI)	2012	tissue (liver)	1	-	-	-	1	-	-				L. sp. (lMILVUS02)			lMILVUS02	1
AH0234	Buteo buteo	AT: Lower Austria	VetMedUni (FIWI)	2013	tissue (liver)	1	-	-	1	-	1	1			H. multivacuolatus (hBUBT1)		L. toddi L2 (lBUBT2)	L. toddi L3 (lBUBT3)	lBUBT2, lBUBT3, hBUBT1	3
AH0235	Buteo buteo	AT: Lower Austria	VetMedUni (FIWI)	2013	tissue (liver)	1	-	-	1	-	1	-			H. multivacuolatus (hBUBT1)		L. toddi L2 (lBUBT2), L. toddi L2 (lBUTBUT08)		lBUBT2, lBUTBUT08, hBUBT1	3
AH0236	Buteo buteo	AT: Lower Austria	VetMedUni (FIWI)	2013	tissue (liver)	1	-	-	-	-	1	-					L. toddi L2 (lBUTBUT03)		lBUTBUT03	1
AH0237	Aquila heliaca	AT: Lower Austria	VetMedUni (FIWI)	2013	tissue (liver)	-	-	-	-	-	-	-
AH0240	Buteo buteo	AT: Burgenland	VetMedUni (FIWI)	2013	tissue (liver)	-	-	-	-	-	-	-
AH0242	Buteo buteo	AT: Burgenland	VetMedUni (FIWI)	2013	tissue (liver)	1	-	-	-	-	1	-					L. toddi L2 (lBUTBUT07)		lBUTBUT07	1
AH0244	Buteo buteo	AT: Upper Austria	VetMedUni (FIWI)	2013	tissue (liver)	1	-	-	-	-	1	1					L. toddi L2 (lBUBT2), L. toddi L2 (lBUTBUT03)	L. toddi L3 (lBUBT3)	lBUTBUT03, lBUBT2, lBUBT3	3
AH0245	Buteo buteo	AT: Lower Austria	VetMedUni (FIWI)	2013	tissue (liver)	-	-	-	-	-	-	-
AH0248	Circus aeruginosus	AT: Lower Austria	VetMedUni (FIWI)	2013	tissue (liver)	1	-	-	1	-	-	1			H. nisi (hCIAE08)			L. toddi L3 (lCIAE09)	hCIAE08, lCIAE09	2
AH0249	Circus aeruginosus	AT: Lower Austria	VetMedUni (FIWI)	2013	tissue (liver)	1	1	-	1	-	1	1	P. elongatum (pMILANS05)		H. nisi (hCIAE08)		L. toddi L2 (lCIAE04)	L. toddi L3 (lCIAE09)	pMILANS05, lCIAE04, hCIAE08, lCIAE09	4
AH0250	Circus aeruginosus	AT: Lower Austria	VetMedUni (FIWI)	2013	tissue (liver)	1	1	-	-	-	1	-	P. circumflexum (pTURDUS1)				L. toddi L2 (lCIAE03)		lCIAE03, pTURDUS1	2
AH0251	Circus aeruginosus	AT: Lower Austria	VetMedUni (FIWI)	2013	tissue (liver)	1	-	-	1	-	-	1			H. nisi (hCIAE08)			L. toddi L3 (lCIAE10)	hCIAE08, lCIAE10	2
AH0252	Buteo buteo	AT: Lower Austria	VetMedUni (FIWI)	2013	tissue (liver)	1	-	-	1	-	1	1			H. multivacuolatus (hBUBT1)		L. toddi L2 (lBUTBUT03), L. toddi L2 (lBUTBUT13)	L. toddi L3 (lBUBT3)	lBUTBUT03, lBUTBUT13, lBUBT3, hBUBT1	4
AH0253	Milvus milvus	AT: Lower Austria	VetMedUni (FIWI)	2013	tissue (liver)	-	-	-	-	-	-	-
AH0254	Circus aeruginosus	AT: Upper Austria	VetMedUni (FIWI)	2013	tissue (liver)	1	-	-	1	-	-	-			H. nisi (hCIAE08)				hCIAE08	1
AH0255	Circus aeruginosus	AT: Lower Austria	VetMedUni (FIWI)	2013	tissue (liver)	1	-	-	-	1	1	-				L. californicus (lCIAE02)	L. mathisi L2 (lACNI04)		lCIAE02, lACNI04	2
AH0256	Buteo buteo	AT: Upper Austria	VetMedUni (FIWI)	2013	tissue (liver)	1	-	-	-	-	1	-					L. toddi L2 (lMILVUS01)		lMILVUS01	1
AH0257	Buteo buteo	AT: Upper Austria	VetMedUni (FIWI)	2013	tissue (liver)	-	-	-	-	-	-	-
AH0259	Astur gentilis	AT: Styria	VetMedUni (FIWI)	2013	tissue (liver)	-	-	-	-	-	-	-
AH0260	Circus aeruginosus	AT: Lower Austria	VetMedUni (FIWI)	2013	tissue (liver)	1	1	-	-	1	-	1	P. circumflexum (pTURDUS1)			L. californicus (lCIAE02), L. aff. californicus (lCIAE06)		L. toddi L3 (lCIAE11)	lCIAE02, lCIAE06, pTURDUS1, lCIAE11	4
AH0263	Aquila heliaca	AT: Lower Austria	VetMedUni (FIWI)	2013	tissue (liver)	-	-	-	-	-	-	-
AH0278	Haliaeetus leucocephalus	AT: Styria	VetMedUni (FIWI)	2013	tissue (liver)	-	-	-	-	-	-	-
AH0281	Buteo buteo	AT: Lower Austria	VetMedUni (FIWI)	2014	tissue (liver)	1	1	-	-	1	1	-	P. circumflexum (pBT7)			L. sp. (lMILVUS02)	L. toddi L2 (lBUTBUT03)		lMILVUS02, lBUTBUT03, pBT7	3
AH0282	Buteo buteo	AT: Lower Austria	VetMedUni (FIWI)	2014	tissue (liver)	1	-	-	-	-	1	-					L. toddi L2 (lBUBT2)		lBUBT2	1
AH0283	Buteo buteo	AT: Lower Austria	VetMedUni (FIWI)	2014	tissue (liver)	1	-	-	-	-	1	1					L. toddi L2 (lBUBT2)	L. toddi L3 (lBUBT3)	lBUBT2, lBUBT3	2
AH0288	Buteo buteo	AT: Lower Austria	VetMedUni (FIWI)	2014	tissue (liver)	1	-	-	-	-	1	1					L. toddi L2 (lBUTBUT03), L. toddi L2 (lBUBT2)	L. toddi L3 (lBUBT3)	lBUTBUT03, lBUBT2, lBUBT3	3
AH0291	Buteo buteo	AT: Lower Austria	VetMedUni (FIWI)	2014	tissue (liver)	1	-	-	1	-	1	-			H. multivacuolatus (hBUBT1)		L. toddi L2 (lBUTBUT03), L. toddi L2 (lBUBT2)		lBUTBUT03, lBUBT2, hBUBT1	3
AH0293	Buteo buteo	AT	VetMedUni (FIWI)	2014	tissue (liver)	1	-	-	1	-	1	1			H. multivacuolatus (hBUBT1)		L. toddi L2 (lBUBT2)	L. toddi L3 (lBUTBUT20)	lBUBT2, hBUBT1, lBUTBUT20	3
AH0294	Haliaeetus albicilla	AT	VetMedUni (FIWI)	2014	tissue (liver)	-	-	-	-	-	-	-
AH0295	Milvus milvus	AT	VetMedUni (FIWI)	2014	tissue (liver)	-	-	-	-	-	-	-
AH0302	Buteo lagopus	AT: Burgenland	VetMedUni (FIWI)	2014	tissue (liver)	1	-	-	-	1	1	-				L. sp. (lMILVUS02)	L. toddi L2 (lBUTBUT07)		lMILVUS02, lBUTBUT07	2
AH0307	Buteo buteo	AT: Burgenland	VetMedUni (FIWI)	2014	tissue (liver)	1	-	-	-	-	1	-					L. toddi L2 (lBUBT2)		lBUBT2	1
AH0311	Astur gentilis	AT: Burgenland	VetMedUni (FIWI)	2014	tissue (liver)	-	-	-	-	-	-	-
AH0312	Astur gentilis	AT: Burgenland	VetMedUni (FIWI)	2014	tissue (liver)	-	-	-	-	-	-	-
AH0313	Astur gentilis	AT: Burgenland	VetMedUni (FIWI)	2014	tissue (liver)	1	-	-	-	-	1	-					L. toddi L2 (lBUBT2)		lBUBT2	1
AH0314	Astur gentilis	AT: Burgenland	VetMedUni (FIWI)	2014	tissue (liver)	1	-	-	1	-	1	-			H. sp. (hACCNIS08), H. sp. (hACCNIS09)		L. toddi L2 (lACCGEN01)		ACCGEN01, hACCNIS08, hACCNIS09	3
AH0315	Accipiter nisus	AT: Burgenland	VetMedUni (FIWI)	2014	tissue (liver)	1	-	-	1	-	1	-			H. sp. (hACCNIS08), H. sp. (hACCNIS09)		L. mathisi L2 (lACNI04), L. toddi L2 (lACNI05)		lACNI04, lACNI05, hACCNIS08, hACCNIS09	4
AH0316	Accipiter nisus	AT: Burgenland	VetMedUni (FIWI)	2014	tissue (liver)	1	-	-	1	-	-	-			H. nisi (hACCNIS06)				hACCNIS06	1
AH0317	Accipiter nisus	AT: Burgenland	VetMedUni (FIWI)	2014	tissue (liver)	-	-	-	-	-	-	-
AH0321	Accipiter nisus	AT: Burgenland	VetMedUni (FIWI)	2014	tissue (liver)	-	-	-	-	-	-	-
AH0322	Accipiter nisus	AT: Burgenland	VetMedUni (FIWI)	2014	tissue (liver)	1	-	-	1	-	-	1			H. nisi (hACCNIS06)			L. toddi L3 (lACNI08)	hACCNIS06, lACNI08	2
AH0323	Accipiter nisus	AT: Burgenland	VetMedUni (FIWI)	2014	tissue (liver)	-	-	-	-	-	-	-
AH0325	Circus aeruginosus	AT: Burgenland	VetMedUni (FIWI)	2014	tissue (liver)	1	-	1	-	-	-	-		H. brachiatus (hLK03)					LK03	1
AH0326	Circus aeruginosus	AT: Burgenland	VetMedUni (FIWI)	2014	tissue (liver)	1	-	-	-	-	1	-					L. toddi L2 (lCIAE05)		lCIAE05	1
AH0327	Circus aeruginosus	AT: Burgenland	VetMedUni (FIWI)	2014	tissue (liver)	1	-	-	1	-	-	-			H. nisi (hCIAE08)				hCIAE08	1
AH0328	Circus cyaneus	AT: Burgenland	VetMedUni (FIWI)	2014	tissue (liver)	-	-	-	-	-	-	-
AH0329	Circus cyaneus	AT: Burgenland	VetMedUni (FIWI)	2014	tissue (liver)	1	-	-	-	-	-	1						L. toddi L3 (lCIAE11)	lCIAE11	1
AH0330	Circus cyaneus	AT: Burgenland	VetMedUni (FIWI)	2014	tissue (liver)	1	-	-	-	-	1	1					L. toddi L2 (lCIRCYA01)	L. toddi L3 (lCIAE11)	lCIRCYA01, lCIAE11	2
AH0331	Circus cyaneus	AT: Burgenland	VetMedUni (FIWI)	2014	tissue (liver)	-	-	-	-	-	-	-
AH0359	Milvus milvus	AT: Lower Austria	VetMedUni (FIWI)	2015	tissue (liver)	-	-	-	-	-	-	-
AH0360	Milvus milvus	AT: Lower Austria	VetMedUni (FIWI)	2015	tissue (liver)	-	-	-	-	-	-	-
AH0372	Haliaeetus albicilla	AT: Lower Austria	VetMedUni (FIWI)	2015	tissue (liver)	-	-	-	-	-	-	-
AH0395	Aquila heliaca	AT: Lower Austria	VetMedUni (FIWI)	2015	tissue (liver)	-	-	-	-	-	-	-
AH0397	Accipiter nisus	AT: Styria	VetMedUni (FIWI)	2016	tissue (liver)	1	1	-	-	-	-	-	P. circumflexum (pTURDUS1)						pTURDUS1	1
AH0399	Haliaeetus albicilla	AT: Lower Austria	VetMedUni (FIWI)	2016	tissue (liver)	-	-	-	-	-	-	-
AH0400	Buteo buteo	AT: Lower Austria	VetMedUni (FIWI)	2016	tissue (liver)	1	-	-	-	-	-	1						L. toddi L3 (lBUBT3)	lBUBT3	1
AH0401	Buteo buteo	AT: Lower Austria	VetMedUni (FIWI)	2016	tissue (liver)	-	-	-	-	-	-	-
AH0402	Buteo buteo	AT: Lower Austria	VetMedUni (FIWI)	2016	tissue (liver)	1	-	-	-	-	-	1						L. toddi L3 (lBUTBUT19)	lBUTBUT19	1
AH0403	Buteo buteo	AT: Lower Austria	VetMedUni (FIWI)	2016	tissue (liver)	1	-	-	-	-	-	1						L. toddi L3 (lBUBT3)	lBUBT3	1
AH0404	Buteo buteo	AT: Lower Austria	VetMedUni (FIWI)	2016	tissue (liver)	1	-	-	-	-	1	1					L. toddi L2 (lBUTBUT10)	L. toddi L3 (lBUBT3)	lBUTBUT10, lBUBT3	2
AH0406	Buteo buteo	AT: Lower Austria	VetMedUni (FIWI)	2016	tissue (liver)	1	-	-	-	-	-	1						L. toddi L3 (lBUBT3)	lBUBT3	1
AH0407	Milvus milvus	AT: Lower Austria	VetMedUni (FIWI)	2016	tissue (liver)	-	-	-	-	-	-	-
AH0408	Buteo buteo	AT: Lower Austria	VetMedUni (FIWI)	2016	tissue (liver)	1	-	-	1	-	1	1			H. multivacuolatus (hBUBT1)		L. toddi L2 (lBUBT2)	L. toddi L3 (lBUBT3)	lBUBT2, lBUBT3, hBUBT1	3
AH0415	Buteo buteo	AT: Lower Austria	VetMedUni (FIWI)	2016	tissue (liver)	1	-	-	1	-	1	-			H. multivacuolatus (hBUBT1)		L. toddi L2 (lBUBT2)		lBUBT2, hBUBT1	2
AH0422	Milvus milvus	AT: Lower Austria	VetMedUni (FIWI)	2016	tissue (liver)	-	-	-	-	-	-	-
AH0426	Buteo buteo	AT: Lower Austria	VetMedUni (FIWI)	2016	tissue (liver)	1	-	-	1	-	1	-			H. multivacuolatus (hBUBT1)		L. toddi L2 (lBUBT2), L. toddi L2 (lMILVUS01)		lBUBT2, lMILVUS01, hBUBT1	3
AH0433	Milvus milvus	AT: Lower Austria	VetMedUni (FIWI)	2017	tissue (liver)	-	-	-	-	-	-	-
AH0455	Aquila heliaca	AT: Vienna/Lower Austria	VetMedUni (Bird clinic)	2017	blood spot	-	-	-	-	-	-	-
AH0456	Aquila heliaca	AT: Vienna/Lower Austria	VetMedUni (Bird clinic)	2017	blood spot	-	-	-	-	-	-	-
AH0545	Buteo buteo	AT: Vienna/Lower Austria	VetMedUni (Bird clinic)	2017	blood spot	1	-	-	1	-	1	-			H. multivacuolatus (hBUBT1)		L. toddi L2 (lBUTBUT03), L. toddi L2 (lBUBT2)		lBUTBUT03, lBUBT2, hBUBT1	3
AH0546	Astur gentilis	AT: Vienna/Lower Austria	VetMedUni (Bird clinic)	2017	blood spot	1	-	-	1	-	-	1			H. sp. (hACCNIS07)			L. toddi L3 (lACCGEN05)	hACCNIS07, lACCGEN05	2
AH0554	Accipiter nisus	AT: Vienna/Lower Austria	VetMedUni (Bird clinic)	2017	blood spot	-	-	-	-	-	-	-
AH0555	Buteo buteo	AT: Vienna/Lower Austria	VetMedUni (Bird clinic)	2017	blood spot	1	-	-	-	-	1	1					L. toddi L2 (lBUTBUT03)	L. toddi L3 (lBUBT3)	lBUTBUT03, lBUBT3	2
AH0799	Accipiter nisus	AT: Vienna/Lower Austria	VetMedUni (Bird clinic)	2017	blood spot	1	-	-	1	-	1	-			H. nisi (hACCNIS06)		L. toddi L2 (lACNI03)		lACNI03, hACCNIS06	2
AH0803	Accipiter nisus	AT: Vienna/Lower Austria	VetMedUni (Bird clinic)	2017	blood spot	-	-	-	-	-	-	-
AH0810	Accipiter nisus	AT: Vienna/Lower Austria	VetMedUni (Bird clinic)	2017	blood spot	1	-	-	-	-	-	1						L. toddi L3 (lMILANS04)	lMILANS04	1
AH0817	Astur gentilis	AT: Vienna/Lower Austria	VetMedUni (Bird clinic)	2017	blood spot	1	1	-	-	-	-	-	P. matutinum (pLINN1)						pLINN1	1
AH0819	Pernis apivorus	AT: Vienna/Lower Austria	VetMedUni (Bird clinic)	2017	blood spot	-	-	-	-	-	-	-
AH0822	Buteo buteo	AT: Vienna/Lower Austria	VetMedUni (Bird clinic)	2017	blood spot	1	-	-	-	-	1	-					L. toddi L2 (lBUTBUT03)		lBUTBUT03	1
AH0837	Buteo buteo	AT: Vienna/Lower Austria	VetMedUni (Bird clinic)	2017	blood spot	1	-	-	1	-	-	-			H. multivacuolatus (hBUBT1)				hBUBT1	1
AH0838	Accipiter nisus	AT: Vienna/Lower Austria	VetMedUni (Bird clinic)	2017	blood spot	-	-	-	-	-	-	-
AH0840	Circus aeruginosus	AT: Vienna/Lower Austria	VetMedUni (Bird clinic)	2017	blood spot	-	-	-	-	-	-	-
AH0841	Accipiter nisus	AT: Vienna/Lower Austria	VetMedUni (Bird clinic)	2017	blood spot	1	-	-	1	-	-	-			H. nisi (hACCNIS06)				hACCNIS06	1
AH0852	Pandion haliaetus	AT: Vienna/Lower Austria	VetMedUni (Bird clinic)	2017	blood spot	-	-	-	-	-	-	-
AH0990	Buteo buteo	AT: Vienna/Lower Austria	VetMedUni (Bird clinic)	2017	blood spot	1	-	-	-	-	1	1					L. toddi L2 (lBUBT2)	L. toddi L3 (lBUBT3)	lBUBT2, lBUBT3	2
AH0991	Buteo buteo	AT: Vienna/Lower Austria	VetMedUni (Bird clinic)	2017	blood spot	1	-	-	1	-	1	1			H. multivacuolatus (hBUBT1)		L. toddi L2 (lBUTBUT03), L. toddi L2 (lBUTBUT11)	L. toddi L3 (lBUBT3)	lBUTBUT03, lBUTBUT11, lBUBT3, hBUBT1	4
AH1002	Buteo buteo	AT: Vienna/Lower Austria	VetMedUni (Bird clinic)	2017	blood spot	1	-	1	-	1	1	-		H. noctuae (hCIRCUM01)		L. sp. (lASOT06)	L. toddi L2 (lBUTBUT07)		CIRCUM01, lASOT06, lBUTBUT07	3
AH1003	Circus aeruginosus	AT: Vienna/Lower Austria	VetMedUni (Bird clinic)	2017	blood spot	1	1	-	-	-	1	1	P. circumflexum (pTURDUS1)				L. toddi L2 (lCIAE03)	L. toddi L3 (lCIAE09)	lCIAE03, pTURDUS1, lCIAE09	3
AH1009	Accipiter nisus	AT: Vienna/Lower Austria	VetMedUni (Bird clinic)	2017	blood spot	1	1	-	-	-	1	1	P. circumflexum (pTURDUS1)				L. toddi L2 (lACNI06)	L. toddi L3 (lMILANS04)	lACNI06, pTURDUS1, lMILANS04	3
AH1238	Accipiter nisus	AT: Vienna/Lower Austria	VetMedUni (Bird clinic)	2005	tissue	-	-	-	-	-	-	-
AH1317	Haliaeetus albicilla	AT: Vienna/Lower Austria	VetMedUni (Bird clinic)	2017	blood spot	-	-	-	-	-	-	-
AH1319	Buteo buteo	AT: Vienna/Lower Austria	VetMedUni (Bird clinic)	2017	blood spot	-	-	-	-	-	-	-
AH1325	Buteo buteo	AT: Vienna/Lower Austria	VetMedUni (Bird clinic)	2017	blood spot	1	-	-	1	-	-	-			H. multivacuolatus (hBUBT1)				hBUBT1	1
AH1329	Buteo buteo	AT: Vienna/Lower Austria	VetMedUni (Bird clinic)	2017	blood spot	1	-	-	-	-	-	1						L. toddi L3 (lBUBT3)	lBUBT3	1
AH1333	Buteo buteo	AT: Vienna/Lower Austria	VetMedUni (Bird clinic)	2017	blood spot	-	-	-	-	-	-	-
AH1336	Accipiter nisus	AT: Vienna/Lower Austria	VetMedUni (Bird clinic)	2017	blood spot	1	-	-	-	-	1	-					L. mathisi L2 (lACNI04)		lACNI04	1
AH1343	Buteo buteo	AT: Vienna/Lower Austria	VetMedUni (Bird clinic)	2017	blood spot	1	1	-	1	-	-	-	P. circumflexum (pTURDUS1)		H. multivacuolatus (hBUBT1)				pTURDUS1, hBUBT1	2
AH1344	Buteo buteo	AT: Vienna/Lower Austria	VetMedUni (Bird clinic)	2017	blood spot	-	-	-	-	-	-	-
AH1345	Buteo buteo	AT: Vienna/Lower Austria	VetMedUni (Bird clinic)	2017	blood spot	-	-	-	-	-	-	-
AH1346	Buteo buteo	AT: Vienna/Lower Austria	VetMedUni (Bird clinic)	2017	blood spot	-	-	-	-	-	-	-
AH1520	Accipiter nisus	AT: Vienna/Lower Austria	VetMedUni (Bird clinic)	2018	blood spot	-	-	-	-	-	-	-
AH1536	Accipiter nisus	AT: Vienna/Lower Austria	VetMedUni (Bird clinic)	2018	blood spot	1	-	-	-	-	1	-					L. toddi L2 (lACNI1)		lACNI1	1
AH1655	Accipiter nisus	AT: Vienna/Lower Austria	VetMedUni (Bird clinic)	2018	blood spot	-	-	-	-	-	-	-
AH1656	Buteo buteo	AT: Vienna/Lower Austria	VetMedUni (Bird clinic)	2018	blood spot	1	-	-	1	-	1	1			H. multivacuolatus (hBUBT1)		L. toddi L2 (lBUBT2)	L. toddi L3 (lBUBT3)	lBUBT2, lBUBT3, hBUBT1	3
AH1660	Buteo buteo	AT: Vienna/Lower Austria	VetMedUni (Bird clinic)	2018	blood spot	1	-	-	1	-	-	-			H. multivacuolatus (hBUBT1)				hBUBT1	1
AH1766	Aquila chrysaetos	AT	VetMedUni (FIWI)	2017	tissue	-	-	-	-	-	-	-
AH1768	Circus aeruginosus	AT	VetMedUni (FIWI)	2017	tissue	-	-	-	-	-	-	-
AH1773	Aquila heliaca	AT	VetMedUni (FIWI)	2017	tissue	-	-	-	-	-	-	-
AH1799	Buteo buteo	AT	VetMedUni (FIWI)	2017	tissue	1	-	-	1	-	-	-			H. multivacuolatus (hBUBT1)				hBUBT1	1
AH1800	Astur gentilis	AT	VetMedUni (FIWI)	2017	tissue	-	-	-	-	-	-	-
AH1801	Buteo buteo	AT	VetMedUni (FIWI)	2017	tissue	1	-	-	-	-	1	-					L. toddi L2 (lBUBT2)		lBUBT2	1
AH1817	Buteo buteo	AT	VetMedUni (FIWI)	2017	tissue	1	-	-	-	-	1	1					L. toddi L2 (lBUBT2)	L. toddi L3 (lBUBT3)	lBUBT2, lBUBT3	2
AH1819	Buteo buteo	AT	VetMedUni (FIWI)	2017	tissue	1	-	-	-	-	-	1						L. toddi L3 (lBUBT3)	lBUBT3	1
AH1820	Buteo buteo	AT	VetMedUni (FIWI)	2017	tissue	-	-	-	-	-	-	-
AH1826	Buteo buteo	AT	VetMedUni (FIWI)	2018	tissue	-	-	-	-	-	-	-
AH1827	Buteo buteo	AT	VetMedUni (FIWI)	2018	tissue	1	-	-	-	-	-	1						L. toddi L3 (lBUBT3)	lBUBT3	1
AH1828	Buteo buteo	AT	VetMedUni (FIWI)	2018	tissue	1	-	-	-	-	1	1					L. toddi L2 (lBUBT2)	L. toddi L3 (lBUBT3)	lBUBT2, lBUBT3	2
AH1829	Buteo buteo	AT	VetMedUni (FIWI)	2018	tissue	1	-	-	-	-	-	1						L. toddi L3 (lBUBT3)	lBUBT3	1
AH1844	Buteo buteo	AT	VetMedUni (FIWI)	2018	tissue	1	-	-	-	-	1	1					L. toddi L2 (lBUTBUT08)	L. toddi L3 (lBUBT3)	lBUTBUT08, lBUBT3	2
AH1848	Astur gentilis	AT	VetMedUni (FIWI)	2018	tissue	-	-	-	-	-	-	-
AH1850	Buteo buteo	AT	VetMedUni (FIWI)	2018	tissue	-	-	-	-	-	-	-
AH1851	Gypaetus barbatus	AT	VetMedUni (FIWI)	2018	tissue	-	-	-	-	-	-	-
AH1863	Buteo buteo	AT: Vienna/Lower Austria	VetMedUni (Bird clinic)	2018	blood spot	1	-	-	1	-	1	-			H. multivacuolatus (hBUBT1)		L. toddi L2 (lBUBT2), L. toddi L2 (lBUTBUT09)		lBUBT2, lBUTBUT09, hBUBT1	3
AH1869	Circus aeruginosus	AT: Vienna/Lower Austria	VetMedUni (Bird clinic)	2018	blood spot	1	-	-	-	1	1	-				L. sp. (lASOT06)	L. toddi L2 (lBUBT2)		lASOT06, lBUBT2	2
AH1920	Buteo buteo	AT: Vienna/Lower Austria	VetMedUni (Bird clinic)	2018	blood spot	1	-	-	1	-	1	-			H. multivacuolatus (hBUBT1)		L. toddi L2 (lBUBT2)		lBUBT2, hBUBT1	2
AH1921	Buteo buteo	AT: Vienna/Lower Austria	VetMedUni (Bird clinic)	2018	blood spot	1	-	-	1	-	-	-			H. multivacuolatus (hBUBT1)				hBUBT1	1
AH1929	Circus aeruginosus	AT: Vienna/Lower Austria	VetMedUni (Bird clinic)	2018	blood spot	1	-	-	1	-	1	1			H. sp. (hACCNIS07)		L. toddi L2 (lCIAE03)	L. toddi L3 (lCIAE11)	lCIAE03, lCIAE11, hACCNIS07	3
AH1943	Accipiter nisus	AT: Vienna/Lower Austria	VetMedUni (Bird clinic)	2018	blood spot	1	-	-	-	-	-	1						L. toddi L3 (lMILANS04)	lMILANS04	1
AH1950	Circus aeruginosus	AT: Vienna/Lower Austria	VetMedUni (Bird clinic)	2018	blood spot	1	-	-	1	-	-	-			H. nisi (hCIAE08)				hCIAE08	1
AH1952	Buteo buteo	AT: Vienna/Lower Austria	VetMedUni (Bird clinic)	2018	blood spot	1	-	-	1	-	-	1			H. multivacuolatus (hBUBT1)			L. toddi L3 (lBUBT3), L. toddi L3 (lBUTBUT12)	lBUBT3, lBUTBUT12, hBUBT1	3
AH1955	Buteo buteo	AT: Vienna/Lower Austria	VetMedUni (Bird clinic)	2018	blood spot	1	-	-	1	-	-	1			H. multivacuolatus (hBUBT1)			L. toddi L3 (lBUBT3)	lBUBT3, hBUBT1	2
AH1959	Aquila heliaca	AT: Vienna/Lower Austria	VetMedUni (Bird clinic)	2018	blood spot	-	-	-	-	-	-	-
AH1961	Buteo buteo	AT: Vienna/Lower Austria	VetMedUni (Bird clinic)	2018	blood spot	1	-	-	1	-	-	1			H. multivacuolatus (hBUBT1)			L. toddi L3 (lBUBT3)	lBUBT3, hBUBT1	2
AH1962	Accipiter nisus	AT: Vienna/Lower Austria	VetMedUni (Bird clinic)	2018	blood spot	1	1	-	-	-	-	-	P. circumflexum (pTURDUS1)						pTURDUS1	1
AH1963	Buteo buteo	AT: Vienna/Lower Austria	VetMedUni (Bird clinic)	2018	blood spot	1	-	-	1	-	1	1			H. multivacuolatus (hBUBT1)		L. toddi L2 (lMILVUS01)	L. toddi L3 (lBUBT3)	lMILVUS01, lBUBT3, hBUBT1	3

## Sheet: no. of records per lineage
Parasite lineage	Total no. of records
Plasmodium spp.
P. aff. circumflexum pCIAE07	1
P. circumflexum pBT7	2
P. circumflexum pTURDUS1	10
P. elongatum pMILANS05	1
P. matutinum pLINN1	1
P. sp. pSYBOR10	1
Haemoproteus spp.
H. brachiatus hLK03	1
H. noctuae hCIRCUM01	1
Haemoproteus nisi H3 group
H. multivacuolatus hBUBT1	26
H. nisi hACCNIS06	4
H. sp. hACCNIS08	2
H. nisi hCIAE08	7
H. sp. hACCNIS07	3
H. sp. hACCNIS09	2
Leucocytozoon spp.
L. californicus lCIAE02	5
L. aff. californicus lCIAE06	1
L. sp. lASOT06	2
L. sp. lMILVUS02	3
Leucocytozoon toddi L2 group
L. mathisi L2 lACNI04	3
L. toddi L2 lACCGEN01	1
L. toddi L2 lACNI03	1
L. toddi L2 lACNI05	1
L. toddi L2 lACNI06	1
L. toddi L2 lACNI1	1
L. toddi L2 lBUBT2	26
L. toddi L2 lBUTBUT03	13
L. toddi L2 lBUTBUT07	5
L. toddi L2 lBUTBUT08	2
L. toddi L2 lBUTBUT09	1
L. toddi L2 lBUTBUT10	1
L. toddi L2 lBUTBUT11	1
L. toddi L2 lBUTBUT13	1
L. toddi L2 lCIAE03	5
L. toddi L2 lCIAE04	1
L. toddi L2 lCIAE05	1
L. toddi L2 lCIRCYA01	1
L. toddi L2 lCLAPOM02	1
L. toddi L2 lCLAPOM03	1
L. toddi L2 lMILVUS01	4
Leucocytozoon toddi L3 group
L. toddi L3 lACCGEN05	1
L. toddi L3 lACNI08	1
L. toddi L3 lBUBT3	30
L. toddi L3 lBUTBUT12	1
L. toddi L3 lBUTBUT19	1
L. toddi L3 lBUTBUT20	1
L. toddi L3 lCIAE09	4
L. toddi L3 lCIAE10	1
L. toddi L3 lCIAE11	6
L. toddi L3 lCIAE12	1
L. toddi L3 lMILANS04	3
