# Supplementary material for: New mitochondrial genomes of parasites belonging to the Leucocytozoon toddi and Haemoproteus nisi groups (Haemosporida, Apicomplexa)
Source: Parasit Vectors. 2026 Jan 20;19:80. doi: 10.1186/s13071-026-07244-0 (PMC12903594; doi:10.1186/s13071-026-07244-0)
Supplement: Supplementary file 2 — Additional file 2: Table S2. Mitochondrial genomes and sequence partitions used in the phylogenetic analyses. [file 13071_2026_7244_MOESM2_ESM.xlsx]

## Sheet: Additional File 1 Table S1
No.	GenBank accession no.	IDs publication	Parasite species	MalAvi lineage	Host species	Alignment original	cox1	cox3	cytb	non-coding	non-coding (no gaps)
1	AB250415		Plasmodium juxtanucleare	pGALLUS02	Gallus domesticus	GAGGATTCTCTCCACACTTCAATTCGTACTTCCACTACCAAAATATTCTCTCATGTTCAAACATTCTAGGGTTTTT-CGCGTT--TTTTCAGAAAAAATCCGTATATCGATGTCTTT--AAAAA---------CTACGCTATTGGATTCAACGTCCAGGACTTCCTGACGCTTAATAACGATTTCTACTTCCAGCAGCCA-TTTTGGTTCAGCTACAAGTTCACTGTCAACTACCATGTTACGACTTCGCACCGACTG-TTTCTTTTACCTCACGAGTCGATCAGGAAGGTTTCATCCTTAAATCTCGTAACCATGCCAACACATAAGAAC-TTTT----TAGGGAAGTTAAGGTGCTCAGGGTCTTACCGTCGGGCCGTAGTATTCCACATATTCATG…	TTTGTTTTTCAAAGATATGCATTAATTACAAATTGTAACCATAAAACTTTAGGTTTATACTATTTATGGTTTTCATTCATATTTGGTACTTATGGATTCTTATTATCTGTTATTTTACGTACAGAATTATATTCATCATCATTAAGAATTATAGCACAAGAAAATGTTAACTTATATAATATGATATTCACAATACATGGTATTATTATGATATTCTTTAATATAATGCCTGGATTATTTGGTGGATTTGGAAATTACTTTTTACCAATTTTATGTGGTTCACCAGAATTAGCATATCCAAGAATAAATAGTATATCATTATTATTACAACCTATTGCATTTGGATTAGTCATCTTATCAACAGCTGCAGAATTTGGTGGTGGTACAGGATGGACATTA…	TTTTTTGTATTTAGTAATTTTTCAAATATAAAAGCACATTTAGTATCTTATCCATCTATAACAACATTATATGCAACATCTTTAAAATATTTTTCTGTAGGTATTTTATTCACTTTTAATCCTATTATTTTAATGATATTTATTTATTCAATAAGAGAAAGTTTTTATTCTACATTTTCATCACTAACATCTGGAATGTTAAGTATAATTATATCAGAAGCATTATTATTTATAACATATTTTTGGGGTATTTTACATTTTGCTTTATCACCATATCCATTATCAAATGAAGGTATAGTTTTAACATCATCAAGAATGTTAATATTAACAATTACATTTATTTTAGCAAGTGCATCTTGTATGACTGCATGTTTACAATTTCTAATAGAAAAAGGAATG…	ATGAATTATTATTCTATTAATTTAGCAAAAGCACATTTAATTCATTATCCATGTCCATTAAACATAAATTTTTTATGGAATTATGGTTTCCTTTTAGGAATAGTATTTTTTATACAAATTTTAACTGGTGTACTATTAGCAACTTGTTATACTCCTGAAATATCATATGCTTATTATAGTGTTCAACATATATTAAGAGAATTATGGAGCGGATGGTGTTTTAGATATATGCATGCAACAGGTGCATCATTTGTATTTATTCTTACTTATTTACATATTTTAAGAGGATTAAATTACTCATACTCATATTTACCTTTATCATGGATATCTGGATTAATAATATTTTTAATATCAATAGTAACAGCTTTTATGGGATATGTATTACCTTGGGGTCAAATG…	TTCTAGGGTTTTT-CGCGTT--TTTTCAGAAAAAATCCGTATATCGATGTCTTT--AAAAA---------CTACGCTATTGGATTCAACGTCCAGGACTTCCTGACGCTTAATAACGATTTCTACTTCCAGCAGCCA-TTTTGGTTCAGCTACAAGTTCACTGTCAACTACCATGTTACGACTTCGCACCGACTG-TTTCTTTTACCTCACGAGTCGATCAGGAAGGTTTCATCCTTAAATCTCGTAACCATGCCAACACATAAGAAC-TTTT----TAGGGAAGTTAAGGTGCTCAGGGTCTTACCGTCGGGCCGTAGTATTCCACATATTCATGGATAATTCTATTTATTAGGAGTCTCACACTAGCGACAATGGGGAAGTCGTTACACCGTTCATG…	TTCTAGGGTTTTTTCAGAAAAAATCCGTATATCGATGTCTTTAACGCTATTGGATTCAACGTCCAGGACTTCCTGACGCTTAATAACGATTTCTACTTCCAGCAGCCATTGTTCAGCTACAAGTTCACTGTCAACTACCATGTTACGACTTCGCACCGACTGTTTTACCTCACGAGTCGACAGGAAGGTTTCATCCTTAAATCTCGTAACCATGCCAACACATAAGAACTTTAGGGAAGTTAAGGTGCTCAGGGTCTTACCGTCGGGCCGTAGTATTCCACATATTCATGGATAATTCTATTTATTAGGAGTCTCACACTAGCGACAATGGGGAAGTCGTTACACCGTTCATCAGGAGGAGATTACCCACAAGGAATTTTGCTACCTTAGGACCGTTAC…
2	KY653770		Plasmodium homopolare	pBAEBIC02	Zonotrichia capensis	GAGGATTCTCTCCACACTTCAATTCGTACTTCCACTACCAAAATATTCTCTCATGTTCAAACATTCTAGGTTTTTT-CGCGTT--TTTTCAGGAGAAATCCGTATATCGATGTCTTT--TAAAA---------CTACGCTATTGGATTCAACGTCCAGGACTTCCTGACGCTTAATAACGATTTCTACTTCCAGCAGCCA-TTTTGGTTCAGCTACAAGTTCACTGTCAACTACCATGTTACGACTTCGCACCGACTG-TTTCTTTTACCTCACGAGTCGATCAGGAAGGTTTCATCCTTAAATCTCGTAACCATGCCAACACATAAGAACTTTTT----TAGGGAAGTTAAGGTGCTCAGGGTCTTACCGTCGGGCCGTAGTATTCCACATATTCATG…	ATTGTTTTTCAAAGATATGCACTCATTACAAATTGTAACCATAAAACTTTAGGTTTATACTATTTATGGTTCTCATTCATATTTGGTAGTTATGGATTCTTATTATCAGTTATTTTACGTACTGAACTATATTCATCATCATTAAGAATTATTGCACAAGAAAATGTTAACTTATATAATATGATATTTACAATTCATGGTATAATTATGATATTCTTTAATATTATGCCTGGATTATTTGGTGGATTTGGTAATTATTTTTTACCAATCTTATGTGGTTCACCAGAACTAGCTTATCCTAGAATAAATAGTATATCCCTATTATTACAACCTATTGCATTTGGATTAGTAATTTTATCAACAGCTGCTGAATTTGGTGGTGGTACTGGATGGACATTA…	TTTATTATATTTAGTAATTACAATAATATTAAAGCACATTTAGTATCATATCCATCAATAACAACATTATATGCAACTTCTTTAAAATATTTTTCTGTAGGTATTTTATTTACTTTTAATCCTATAATTTTTATGATATTTATTTATTCTATAAGAGAAAGTTTTTATTCAACATTTTCATCATTAGCATCTGGTATGTTAAGTATTATTATATCAGAAGCGTTATTATTTATAACTTATTTTTGGGGTATCTTACATTTTACTCTATCTCCATATCCATTATCAAATGAAGGTATTATTTTAACTTCATCTAGAATGTTAATTTTAACTATAACATTTATTTTAGCTAGTGCATCTTGTATGACTGCATGTTTACAATTTCTAATAGAAAAAGGAATG…	ATGAATTTTTATTCTATTAATTTAGCAAAAGCACATTTAATACATTATCCATGTCCATTAAATATTAATTTCTTATGGAATTACGGATTCCTTTTAGGAATAGTATTTTTTATTCAAATTTTAACTGGTGTATTATTAGCAACCTGTTATACTCCAGAAATTTCATATGCTTATTACAGTGTTCAACATATATTAAGAGAATTATGGAGTGGATGGTGCTTTAGATATATGCATGCAACAGGTGCATCATTTGTATTTATTCTTACATATTTACATATTTTAAGAGGATTAAATTATTCTTATTCTTATTTACCTTTATCATGGATATCAGGATTAATAATATTTTTAATATCAATAGTTACTGCTTTTATGGGATATGTACTACCTTGGGGTCAAATG…	TTCTAGGTTTTTT-CGCGTT--TTTTCAGGAGAAATCCGTATATCGATGTCTTT--TAAAA---------CTACGCTATTGGATTCAACGTCCAGGACTTCCTGACGCTTAATAACGATTTCTACTTCCAGCAGCCA-TTTTGGTTCAGCTACAAGTTCACTGTCAACTACCATGTTACGACTTCGCACCGACTG-TTTCTTTTACCTCACGAGTCGATCAGGAAGGTTTCATCCTTAAATCTCGTAACCATGCCAACACATAAGAACTTTTT----TAGGGAAGTTAAGGTGCTCAGGGTCTTACCGTCGGGCCGTAGTATTCCACATATTCATGGATAATTCTATTTATTAGGAGTCTCACACTAGCGACAATGGGGAAGTCGTTACACCGTTCATG…	TTCTAGGTTTTTTTCAGGAGAAATCCGTATATCGATGTCTTTAACGCTATTGGATTCAACGTCCAGGACTTCCTGACGCTTAATAACGATTTCTACTTCCAGCAGCCATTGTTCAGCTACAAGTTCACTGTCAACTACCATGTTACGACTTCGCACCGACTGTTTTACCTCACGAGTCGACAGGAAGGTTTCATCCTTAAATCTCGTAACCATGCCAACACATAAGAACTTTAGGGAAGTTAAGGTGCTCAGGGTCTTACCGTCGGGCCGTAGTATTCCACATATTCATGGATAATTCTATTTATTAGGAGTCTCACACTAGCGACAATGGGGAAGTCGTTACACCGTTCATCAGGAGGAGATTACCCACAAGGAATTTTGCTACCTTAGGACCGTTAC…
3	KY653792		Plasmodium vaughani	pSYAT05	Turdus merula	GAGGATTCTCTCCACACTTCAATTCGTACTTCCACTACCAAAATATTCTCTCATGTTCAAACATTCTAGGATTTTT-CGCGTT--TTTTCAGGAGAAATCCGTATATCGATGTCTTT--TAATA---------CTACGCTATTGGATTCAACGTCCAGGACTTCCTGACGCTTAATAACGATTTCTACTTCCAGCAGCCA-TTTTGGTTCAGCTACAAGTTCACTGTCAACTACCATGTTACGACTTCGCACCGACTG-TTTCTTTTACCTCACGAGTCGATCAGGAAGGTTTCATCCTTAAATCTCGTAACCATGCCAACACATAAGAAC--TTT----TAGGGAAGTTAAGGTGCTCAGGGTCTTACCGTCGGGCCGTAGTATTCCACATATTCATG…	ATTGTTTTTCAAAGATATGCACTCATTACAAATTGTAACCATAAAACTTTAGGTTTATACTATTTATGGTTTTCATTCATATTTGGTAGTTATGGATTTTTATTATCAGTAATTTTACGTACAGAACTATATTCATCATCATTAAGAATTATTGCACAAGAAAATGTTAATTTATATAATATGATATTTACAATTCATGGTATTATTATGATATTCTTTAATATTATGCCCGGATTATTTGGTGGATTTGGTAATTATTTTTTACCAATTTTATGTGGATCACCAGAATTAGCTTATCCAAGAATAAATAGTATTTCTTTATTATTACAACCTATTGCATTTGGATTAGTTATTTTATCAACAGCTGCAGAATTTGGTGGTGGTACTGGATGGACACTA…	TTTTTTATATTTAGTAATTACAATAATATTAAAGCACATTTAGTATCATATCCATCAATTTCAACATTATATGCAACATCTTTAAAATATTTCTCTGTAGGTATTTTATTCACATTTAATCCTATAATTTTAATGATATTTATATATTCAATAAGAGAAAGTTTTTATTCAACATTTTCCTCATTAGTAACTGGTATGTTAAGTATCATTATATCAGAAGCATTACTATTTATGGCTTATTTTTGGGGTATTTTACATTTTAGTTTATCACCATATCCATTATCCAATGAAGGTATAATTTTAACCTCATCTAGAATGTTAATTTTAACTATTACATTTATTTTAGCCAGTGCATCTTGTATGACTGCATGTTTACAATTCTTAATAGAAAAAGGAATG…	ATGAATTTCTATTCTATTAATTTAGCAAAAGCACATTTAATTCATTATCCATGTCCATTAAACATTAATTTCTTATGGAATTACGGATTTCTTTTAGGAATCGTATTTTTTATACAAATCTTAACTGGTGTATTATTAGCAACTTGTTATACTCCAGAAATTTCATATGCTTATTATAGTGTTCAACATATATTAAGAGAATTATGGAGTGGATGGTGTTTCAGATATATGCATGCAACAGGTGCATCATTTGTATTTATTCTTACTTATTTACATATTTTAAGAGGATTAAATTATTCTTATTCATATTTACCATTATCATGGATATCAGGATTAATAATATTTTTAATATCAATAGTTACAGCTTTTATGGGATATGTATTACCTTGGGGTCAAATG…	TTCTAGGATTTTT-CGCGTT--TTTTCAGGAGAAATCCGTATATCGATGTCTTT--TAATA---------CTACGCTATTGGATTCAACGTCCAGGACTTCCTGACGCTTAATAACGATTTCTACTTCCAGCAGCCA-TTTTGGTTCAGCTACAAGTTCACTGTCAACTACCATGTTACGACTTCGCACCGACTG-TTTCTTTTACCTCACGAGTCGATCAGGAAGGTTTCATCCTTAAATCTCGTAACCATGCCAACACATAAGAAC--TTT----TAGGGAAGTTAAGGTGCTCAGGGTCTTACCGTCGGGCCGTAGTATTCCACATATTCATGGATAATTCTATTTATTAGGAGTCTCACACTAGCGACAATGGGGAAGTCGTTACACCGTTCATG…	TTCTAGGATTTTTTCAGGAGAAATCCGTATATCGATGTCTTTAACGCTATTGGATTCAACGTCCAGGACTTCCTGACGCTTAATAACGATTTCTACTTCCAGCAGCCATTGTTCAGCTACAAGTTCACTGTCAACTACCATGTTACGACTTCGCACCGACTGTTTTACCTCACGAGTCGACAGGAAGGTTTCATCCTTAAATCTCGTAACCATGCCAACACATAAGAACTTTAGGGAAGTTAAGGTGCTCAGGGTCTTACCGTCGGGCCGTAGTATTCCACATATTCATGGATAATTCTATTTATTAGGAGTCTCACACTAGCGACAATGGGGAAGTCGTTACACCGTTCATCAGGAGGAGATTACCCACAAGGAATTTTGCTACCTTAGGACCGTTAC…
4	KY653813		Plasmodium unalis	pTFUS06	Turdus fuscater	GAGGATTCTCTCCACACTTCAATTCGTACTTCCACTACCAAAATATTCTCTCATGTTCAAACATTCTAGGTTTTTT-CGCGTT--TTTTCAGGAGAAATCCGTATATCGATGTCTTT--TAAAA---------CTACGCTATTGGATTCAACGTCCAGGACTTCCTGACGCTTAATAACGATTTCTACTTCCAGCAGCCA-TTTTGGTTCAGCTACAAGTTCACTGTCAACTACCATGTTACGACTTCGCACCGACTG-TTTCTTTTACCTCACGAGTCGATCAGGAAGGTTTCATCCTTAAATCTCGTAACCATGCCAACACATAAGAAC--TTT----TAGGGAAGTTAAGGTGCTCAGGGTCTTACCGTCGGGCCGTAGTATTCCACATATTCATG…	ATTGTTTTTCAAAGATATGCACTCATTACAAATTGTAACCATAAAACTTTAGGTTTATACTATTTATGGTTTTCATTCATATTTGGTAGTTACGGATTTTTATTATCAGTTATTTTACGTACAGAATTATACTCATCATCACTAAGAATTATAGCACAAGAAAATGTTAACTTATATAATATGATATTTACAATTCATGGTATTATTATGATATTCTTTAATATTATGCCTGGATTATTTGGTGGATTTGGTAATTATTTCTTACCTATTTTATGTGGTTCACCAGAATTAGCTTATCCAAGAATAAATAGTATTTCTTTATTATTACAACCTATTGCATTTGGATTAGTAATTTTATCAACAGCTGCTGAATTTGGTGGTGGTACTGGATGGACATTA…	TTTTTTATATTTAGTAATTACAATAGTATTAAAGCACATTTAATATCATATCCATCAATTTCAACATTATATGCAACATCTTTAAAATATTTCTCTGTAGGTATTTTATTTACATTTAATCCAGTAATTTTATTAATATTTTTATATTCAATAAGAGAAAGTTTTTATTCAACATTTTCTTCATTAGTGACTGGTATGTTAAGTATAATTATATCAGAAGCATTATTATTTATAACTTATTTTTGGGGTATTTTACACTTTAGTTTATCACCATATCCATTATCAAATGAAGGTATAATTTTAACATCATCTAGAATGTTAATTTTAACTATTACTTTTATTTTAGCTAGTGCATCTTGTATGACTGCATGTTTACAATTCCTAATAGAAAAAGGAATG…	ATGAATTTCTATTCTATTAATTTAGCAAAAGCACATTTAATTCATTATCCATGTCCATTAAATATTAATTTCTTATGGAATTACGGATTTCTTTTAGGAATCGTATTTTTTATACAAATCTTAACTGGTGTGTTATTAGCAACTTGTTATACTCCAGAAATTTCATATGCTTATTATAGTGTTCAACATATATTAAGAGAATTATGGAGTGGATGGTGTTTCAGATATATGCATGCAACAGGTGCATCATTTGTATTTATTCTTACTTATCTACATATTTTAAGAGGATTAAATTATTCTTATTCTTATTTACCTTTATCATGGATATCAGGATTAATAATATTTTTAATATCAATAGTTACAGCTTTTATGGGATATGTATTACCTTGGGGTCAAATG…	TTCTAGGTTTTTT-CGCGTT--TTTTCAGGAGAAATCCGTATATCGATGTCTTT--TAAAA---------CTACGCTATTGGATTCAACGTCCAGGACTTCCTGACGCTTAATAACGATTTCTACTTCCAGCAGCCA-TTTTGGTTCAGCTACAAGTTCACTGTCAACTACCATGTTACGACTTCGCACCGACTG-TTTCTTTTACCTCACGAGTCGATCAGGAAGGTTTCATCCTTAAATCTCGTAACCATGCCAACACATAAGAAC--TTT----TAGGGAAGTTAAGGTGCTCAGGGTCTTACCGTCGGGCCGTAGTATTCCACATATTCATGGATAATTCTATTTATTAGGAGTCTCACACTAGCGACAATGGGGAAGTCGTTACACCGTTCATG…	TTCTAGGTTTTTTTCAGGAGAAATCCGTATATCGATGTCTTTAACGCTATTGGATTCAACGTCCAGGACTTCCTGACGCTTAATAACGATTTCTACTTCCAGCAGCCATTGTTCAGCTACAAGTTCACTGTCAACTACCATGTTACGACTTCGCACCGACTGTTTTACCTCACGAGTCGACAGGAAGGTTTCATCCTTAAATCTCGTAACCATGCCAACACATAAGAACTTTAGGGAAGTTAAGGTGCTCAGGGTCTTACCGTCGGGCCGTAGTATTCCACATATTCATGGATAATTCTATTTATTAGGAGTCTCACACTAGCGACAATGGGGAAGTCGTTACACCGTTCATCAGGAGGAGATTACCCACAAGGAATTTTGCTACCTTAGGACCGTTAC…
5	AB250690		Plasmodium gallinaceum	pGALLUS01	Gallus domesticus	GAGGATTCTCTCCACACTTCAATTCGTACTTCCACTACCAAAATATTCTCTCCTGTTCAAACATTCTAGGATTTTT-CGCGTT--TTTTCAGGAGAAATCCGTATATCGATGTCTTT--ATAAA---------CTACGCTATTGGATTCAACGTCCAGGACTTCCTGACGCTCAATAACGATTTCTACTTCCAGCAGCCA-TTTTGGTTCAGCTACAAGTTCACTGTCAACTACCATGTTACGACTTCGCTCCGACTG-TTTCTTTTACCTCACGAGTCGATCAGGAAGGTTTCATCCTTAAATCTCGTAACCATGCCAACACATAAGAAC-TTTT----TAGGGAAGTTAAGGTGCTCAGGGTCTTACCGTCGGGCCGTAGTATTCCACATATTCATG…	ATTGTTTTTCAAAGATATGCACTTATTACAAATTGTAACCATAAAACTTTAGGTTTATACTATTTATGGTTTTCATTTATATTTGGTAGTTATGGATTTTTATTATCTGTTATTTTACGTACTGAATTATACTCTTCATCATTAAGAATAATTGCTCAAGAAAATGTTAATTTATATAATATGATATTTACAATTCATGGCATTATTATGATATTCTTTAATATAATGCCTGGATTATTTGGTGGTTTTGGTAATTATTTCTTACCAATTCTATGTGGATCTCCAGAATTAGCATACCCAAGAATAAATAGTATATCTTTATTATTACAACCTATTGCTTTTGGGTTTGTAATTTTATCCACAGCAGCTGAATTTGGTGGTGGTACTGGATGGACTTTA…	TTCTTTATATTTAGAAATTATAGTAATATAAAAGCACACTTAGTTTCTTATCCATCATTAACTTCATTATATGGAACATCTTTAAAATATTTTTCAGTTGGTATTTTATTTACTTTTAATCCAATTATTTTAATGATATTTATTTATTCTAAAAGAGAAAGTTTCTATTCTACATTTTCATCATTAGCATCTGGTATGTTATCATTAATAATTTCAGAAGCTTTATTATTTGTTACATATTTTTGGGGTATATTACATTTTAGTTTATCTCCTTATCCATTATCAAATGAAGGTATAATTTTAACTTCTTCTAGAATGTTAATTTTAACAATTACATTTATATTAGCTAGTGCATCTTGTATGACTGCATGTCTTCAATTTCTAATAGAAAAAGGAATG…	ATGAATTATTATTCTATTAATTTAGCTAAAGCACACTTAATTCATTATCCATGTCCACTAAATATTAATTTCTTATGGAATTATGGATTTCTTTTAGGAATAGTATTTTTTATACAAATTTTAACAGGTGTATTATTAGCAACTTGTTATACTCCAGAAATATCTTATGCATATTATAGTGTACAACACATATTAAGAGAATTATGGAGTGGATGGTGTTTTAGATATATGCATGCAACAGGTGCTTCATTTGTATTTATTTTAACTTACTTACATATTTTAAGAGGATTAAATTATTCATATTCATATTTACCTTTATCATGGATATCTGGATTAATGATATTCTTAATATCTATTGTTACAGCTTTTATGGGTTATGTATTACCTTGGGGTCAAATG…	TTCTAGGATTTTT-CGCGTT--TTTTCAGGAGAAATCCGTATATCGATGTCTTT--ATAAA---------CTACGCTATTGGATTCAACGTCCAGGACTTCCTGACGCTCAATAACGATTTCTACTTCCAGCAGCCA-TTTTGGTTCAGCTACAAGTTCACTGTCAACTACCATGTTACGACTTCGCTCCGACTG-TTTCTTTTACCTCACGAGTCGATCAGGAAGGTTTCATCCTTAAATCTCGTAACCATGCCAACACATAAGAAC-TTTT----TAGGGAAGTTAAGGTGCTCAGGGTCTTACCGTCGGGCCGTAGTATTCCACATATTCATGGATAATTCTATTTATTAGGAGTCTCACACTAGCGACAATGGGGAAGTCGTTACACCGTTCATG…	TTCTAGGATTTTTTCAGGAGAAATCCGTATATCGATGTCTTTTACGCTATTGGATTCAACGTCCAGGACTTCCTGACGCTCAATAACGATTTCTACTTCCAGCAGCCATTGTTCAGCTACAAGTTCACTGTCAACTACCATGTTACGACTTCGCTCCGACTGTTTTACCTCACGAGTCGACAGGAAGGTTTCATCCTTAAATCTCGTAACCATGCCAACACATAAGAACTTTAGGGAAGTTAAGGTGCTCAGGGTCTTACCGTCGGGCCGTAGTATTCCACATATTCATGGATAATTCTATTTATTAGGAGTCTCACACTAGCGACAATGGGGAAGTCGTTACACCGTTCATCAGGAGGAGATTACCCACAAGGAATTTTGCTACCTTAGGACCGTTAC…
6	OR347671		Plasmodium relictum	pGRW04	Foudia omissa	GAGGATTCTCTCCACACTTCAATTCGTACTTCCACTACCAAAATATTCTCTCCTGTTCAAACATTCTAGGGTTTTT-CGCGTT--TTTTCAGGAGAAATCCGTATATCGATGTCTTT--AAAAA---------CTACGCTATTGGATTCAACGTCCAGGACTTCCTGACGCTTAATAACGATTTCTACTTCCAGCAGCCA-TTTTGGTTCAGCTACAAGTTCACTGTCAACTACCATGTTACGACTTCGCACCGACTG-TTTCTTTTACCTCACGAGTCGATCAGGAAGGTTTCATCCTTAAATCTCGTAACCATGCCAACACATAAGAAC-TTTT----TAGGGAAGTTAAGGTGCTCAGGGTCTTACCGTCGGGCCGTAGTATTCCACATATTCATG…	ATTGTTTTTTCAAGATATGCACTTATTACAAATTGTAACCATAAAACTTTAGGTTTATACTATTTATGGTTCTCATTTATATTTGGTAGTTATGGTTTTTTATTATCTGTCATTTTACGTACAGAATTATATTCATCATCATTAAGAATTATTGCACAAGAAAATGTTAACTTATATAATATGATATTTACAATTCATGGTATTATTATGATATTCTTTAATATAATGCCTGGATTATTCGGCGGATTTGGTAATTACTTTTTACCAATTCTATGTGGATCTCCAGAATTAGCATATCCAAGAATTAATAGTATATCTTTATTATTACAACCTATTGCTTTTACATTAGTTATTTTATCCACAGCAGCTGAATTTGGTGGAGGTACAGGATGGACTTTA…	TTCTTTGTATTTAGTAATTATAATAATATTAAAGCACACTTAGTATCTTATCCATCATTAACATCATTATATGCAACATCTTTAAAATATTTTTCTGTTGGTATTTTATTCACTTTTAATCCTATCATTTTAATGATATACGTATATTCTATAAGAGAAAGTTTTTATTCTACATTTTCATCATTAGCATCTGGTATGTTATCAATAATAATTTCTGAAGCTTTATTATTTATTACATATTTCTGGGGTATTTTACATTTTAGTTTATCTCCTTATCCATTATCAAATGAAGGTATTATTTTGACTTCTTCTAGAATGCTAATTTTAACAATTACATTTATATTAGCAAGTGCATCTTGTATGACTGCATGTCTTCAATTTCTAATAGAAAAAGGAATG…	ATGAATTATTATTCAATTAATTTAGCTAAAGCACATTTAATTCATTATCCATGTCCATTAAATATTAATTTCTTATGGAATTATGGATTTCTTTTAGGAATAGTATTTTTTATACAAATTTTAACAGGTGTATTATTAGCAACTTGTTATACTCCAGAAATATCTTATGCATACTATAGTGTACAACATATATTAAGAGAATTATGGAGTGGATGGTGTTTTAGATATATGCATGCAACAGGTGCTTCATTTGTATTTATTTTAACTTATTTACATATTTTAAGAGGATTAAATTATTCATATTCATATTTACCTTTATCATGGATATCTGGATTAATAATATTTTTAATATCTATAGTAACAGCTTTCATGGGTTATGTATTACCTTGGGGTCAAATG…	TTCTAGGGTTTTT-CGCGTT--TTTTCAGGAGAAATCCGTATATCGATGTCTTT--AAAAA---------CTACGCTATTGGATTCAACGTCCAGGACTTCCTGACGCTTAATAACGATTTCTACTTCCAGCAGCCA-TTTTGGTTCAGCTACAAGTTCACTGTCAACTACCATGTTACGACTTCGCACCGACTG-TTTCTTTTACCTCACGAGTCGATCAGGAAGGTTTCATCCTTAAATCTCGTAACCATGCCAACACATAAGAAC-TTTT----TAGGGAAGTTAAGGTGCTCAGGGTCTTACCGTCGGGCCGTAGTATTCCACATATTCATGGATAGTTCTATTTATTAGGAGTCTCACACTAGCGACAATGGGGAAGTCGTTACACCGTTCATG…	TTCTAGGGTTTTTTCAGGAGAAATCCGTATATCGATGTCTTTAACGCTATTGGATTCAACGTCCAGGACTTCCTGACGCTTAATAACGATTTCTACTTCCAGCAGCCATTGTTCAGCTACAAGTTCACTGTCAACTACCATGTTACGACTTCGCACCGACTGTTTTACCTCACGAGTCGACAGGAAGGTTTCATCCTTAAATCTCGTAACCATGCCAACACATAAGAACTTTAGGGAAGTTAAGGTGCTCAGGGTCTTACCGTCGGGCCGTAGTATTCCACATATTCATGGATAGTTCTATTTATTAGGAGTCTCACACTAGCGACAATGGGGAAGTCGTTACACCGTTCATCAGGAGGAGATTACCCACAAGGAATTTTGCTACCTTAGGACCGTTAC…
7	OR347667		Plasmodium homocircumflexum	pCOLL4	Foudia omissa	GAGGATTCTCTCCACACTTCAATTCGTACTTCCACTACCAAAATATTCTCTCCTGTTCAAACATTCTAGGGTTTTT-CGCGTT--TTTTCAGGAGAAATCCGTATATCGATGTCTTT--TAAAA---------CTACGCTATTGGATTCAACGTCCAGGACTTCCTGACGCTTAATAACGATTTCTACTTCCAGCAGCCA-TTTTGGTTCAGCTACAAGTTCACTGTCAACTACCATGTTACGACTTCGCACCGACTG-TTTCTTTTACCTCACGAGTCGATCAGGAAGGTTTCATCCTTAAATCTCGTAACCATGCCAACACATAAGAAC-TTTT----TAGGGAAGTTAAGGTGCTCAGGGTCTTACCGTCGGGCCGTAGTATTCCACATATTCATG…	ATTGTTTTTCAAAGATATACACTTATTACAAATTGTAACCATAAAACTTTAGGTTTATACTATTTATGGTTTTCATTTATATTTGGTATTTATGGCTTCTTATTATCTGTTATTTTACGTACAGAATTATATTCTTCTTCATTAAGAATCATTGCTCAAGAAAATGTCAACTTATATAATATGATATTCACAATTCATGGTATTATTATGATATTCTTTAATATAATGCCTGGATTATTTGGTGGTTTTGGTAACTATTTCTTACCAATTCTATGTGGATCTCCAGAATTAGCATATCCAAGAATTAATAGTATATCTTTATTATTACAACCTATTGCTTTTGGATTAGTCATTTTATCCACAGCAGCTGAATTTGGTGGAGGTACAGGATGGACTTTA…	TTCTTTATATTTAGTAATTATAGTAATATAAAAGCACATTTAGTTTCTTATCCATCAATAACATCATTATATGCATCTTCTTTAAAATATTTTTCTGTTGGAATTTTATTTACTTTTAATCCAATAATTTTAATGATATTTATTTATTCTATAAGAGAAAGTTTTTATTCTACATTTTCATCATTAGCATCTGGTATGTTATCAATAATAATTTCTGAAGCTTTATTATTTATTACATATTTTTGGGGTATTTTACATTTTAGTTTATCTCCATATCCATTATCAAATGAAGGAATAATTTTAACTTCTTCTAGAATGTTAATTTTAACAATTACATTTATATTAGCAAGTGCATCATGTATGACTGCATGTCTTCAATTTCTAATAGAAAAAGGAATG…	ATGAATTACTCTTCAATAAATTTAGCTAAAGCACATTTAATACATTATCCATGCCCATTAAACATTAATTTCTTATGGAATTATGGATTTCTTTTAGGAATAGTATTTTTTATACAAATTTTAACAGGTGTATTATTAGCAACTTGTTATACTCCAGAAATATCTTATGCATATTATAGTGTTCAACACATATTAAGAGAATTATGGAGTGGATGGTGTTTCAGATATATGCATGCAACAGGCGCTTCATTCGTCTTTATTTTAACTTATCTTCATATTTTAAGAGGATTAAACTATTCATATTCATATTTACCTTTATCATGGATCTCAGGATTACTTATTTTTTTAATATCTATAGTTACAGCTTTTATGGGTTATGTATTACCTTGGGGTCAAATG…	TTCTAGGGTTTTT-CGCGTT--TTTTCAGGAGAAATCCGTATATCGATGTCTTT--TAAAA---------CTACGCTATTGGATTCAACGTCCAGGACTTCCTGACGCTTAATAACGATTTCTACTTCCAGCAGCCA-TTTTGGTTCAGCTACAAGTTCACTGTCAACTACCATGTTACGACTTCGCACCGACTG-TTTCTTTTACCTCACGAGTCGATCAGGAAGGTTTCATCCTTAAATCTCGTAACCATGCCAACACATAAGAAC-TTTT----TAGGGAAGTTAAGGTGCTCAGGGTCTTACCGTCGGGCCGTAGTATTCCACATATTCATGGATAGTTCTATTTATTAGGAGTCTCACACTAGCGACAATGGGGAAGTCGTTACACCGTTCATG…	TTCTAGGGTTTTTTCAGGAGAAATCCGTATATCGATGTCTTTAACGCTATTGGATTCAACGTCCAGGACTTCCTGACGCTTAATAACGATTTCTACTTCCAGCAGCCATTGTTCAGCTACAAGTTCACTGTCAACTACCATGTTACGACTTCGCACCGACTGTTTTACCTCACGAGTCGACAGGAAGGTTTCATCCTTAAATCTCGTAACCATGCCAACACATAAGAACTTTAGGGAAGTTAAGGTGCTCAGGGTCTTACCGTCGGGCCGTAGTATTCCACATATTCATGGATAGTTCTATTTATTAGGAGTCTCACACTAGCGACAATGGGGAAGTCGTTACACCGTTCATCAGGAGGAGATTACCCACAAGGAATTTTGCTACCTTAGGACCGTTAC…
8	KY653762		Plasmodium circumflexum	pTURDUS1	Troglodytes troglodytes	GAGGATTCTCTCCACACTTCAATTCGTACTTCCACTACCAAAATATTCTCTCCTGTTCAAACATTCTAGGGTTTTT-CGCGTT--TTTTCAGGAGAAATCCGTATATCGATGTCTTT--TAAAA---------CTACGCTATTGGATTCAACGTCCAGGACTTCCTGACGCTTAATAACGATTTCTACTTCCAGCAGCCA-TTTTGGTTCAGCTACAAGTTCACTGTCAACTACCATGTTACGACTTCGCACCGACTG-TTTCTTTTACCTCACGAGTCGATCAGGAAGGTTTCATCCTTAAATCTCGTAACCATGCCAACACATAAGAAC-TTTT----TAGGGAAGTTAAGGTGCTCAGGGTCTTACCGTCGGGCCGTAGTATTCCACATATTCATG…	ATTGTTTTTCAAAGATATGCACTTATTACAAATTGTAACCATAAAACTTTAGGTTTATACTATTTATGGTTTTCATTTATATTTGGTAGTTACGGTTTTTTATTATCAGTTATTTTACGTACAGAATTATATTCTTCATCATTAAGAATTATTGCTCAAGAAAATGTTAATTTATATAATATGATATTTACAATTCATGGTATTATTATGATATTCTTTAATATAATGCCTGGATTATTTGGTGGTTTTGGTAATTATTTCTTACCAATTCTATGTGGATCTCCAGAATTAGCATATCCAAGAATTAATAGTATATCTTTATTATTACAACCTATTGCTTTTGGATTAGTAATTTTATCCACAGCAGCAGAATTTGGTGGTGGTACAGGATGGACTTTA…	TTCTTTATATTTAGTAATTATAGTAATATAAAAGCACATTTAGTTTCTTATCCATCATTAACATCATTATATGGAACATCTTTAAAATATTTTTCTGTTGGAATTTTATTTACTTTTAATCCAATAATTTTAATGATATTTATATATTCTATTAGAGAAAGTTTTTATTCTACATTTTCATCATTAGCATCTGGTATGTTAGCAATAATTCTTTCAGAAGCATTATTATTTGTTACATATTTTTGGGGTATTTTACATTTTAGTTTATCTCCATATCCATTATCAAATGAAGGTATAATTTTAACTTCATCTAGAATGTTAATTTTAACAATTACATTTATATTAGCAAGTGCATCTTGTATGACTGCATGTCTTCAATTTCTAATAGAAAAAGGAATG…	ATGAATTATTATTCTATTAATTTAGCAAAAGCACATTTAATTCATTATCCATGTCCACTAAATATTAATTTCTTATGGAATTATGGATTTCTTTTAGGAATAGTATTTTTTATACAAATTTTAACAGGTGTATTATTAGCAACTTGTTATACTCCAGAAATATCTTATGCATATTATAGTGTACAACACATATTAAGAGAATTATGGAGTGGATGGTGTTTTAGATATATGCATGCAACAGGTGCTTCATTTGTATTTATTCTAACTTATTTACATATTTTAAGAGGATTAAATTATTCATATTCATATTTACCTTTATCATGGATATCTGGATTACTTATATTCTTAATATCTATAGTTACAGCTTTTATGGGTTATGTATTACCTTGGGGTCAAATG…	TTCTAGGGTTTTT-CGCGTT--TTTTCAGGAGAAATCCGTATATCGATGTCTTT--TAAAA---------CTACGCTATTGGATTCAACGTCCAGGACTTCCTGACGCTTAATAACGATTTCTACTTCCAGCAGCCA-TTTTGGTTCAGCTACAAGTTCACTGTCAACTACCATGTTACGACTTCGCACCGACTG-TTTCTTTTACCTCACGAGTCGATCAGGAAGGTTTCATCCTTAAATCTCGTAACCATGCCAACACATAAGAAC-TTTT----TAGGGAAGTTAAGGTGCTCAGGGTCTTACCGTCGGGCCGTAGTATTCCACATATTCATGGATAGTTCTATTTATTAGGAGTCTCACACTAGCGACAATGGGGAAGTCGTTACACCGTTCATG…	TTCTAGGGTTTTTTCAGGAGAAATCCGTATATCGATGTCTTTAACGCTATTGGATTCAACGTCCAGGACTTCCTGACGCTTAATAACGATTTCTACTTCCAGCAGCCATTGTTCAGCTACAAGTTCACTGTCAACTACCATGTTACGACTTCGCACCGACTGTTTTACCTCACGAGTCGACAGGAAGGTTTCATCCTTAAATCTCGTAACCATGCCAACACATAAGAACTTTAGGGAAGTTAAGGTGCTCAGGGTCTTACCGTCGGGCCGTAGTATTCCACATATTCATGGATAGTTCTATTTATTAGGAGTCTCACACTAGCGACAATGGGGAAGTCGTTACACCGTTCATCAGGAGGAGATTACCCACAAGGAATTTTGCTACCTTAGGACCGTTAC…
9	KC138226		Plasmodium lutzi	pTFUS05	Turdus fuscate	GAGGATTCTCTCCACACTTCAATTCGTACTTCCACTACCAAAATATTCTCTCCTGTTCAAACATTCTAGGTTTTTT-CGCGTT--TTTTCAGGAGAAATCCGTATATCGATGTCTTT--AAAAA---------TTACGCTATTGGATTCAACGTCCAGGACTTCCTGACGCTTAATAACGATTTCTACTTCCAGCAGCCA-TTTTGGTTCAGCTACAAGTTCACTGTCAACTACCATGTTACGACTTCGCACCGACTG-TTTCTTTTACCTCACGAGTCGATCAGGAAGGTTTCATCCTTAAATCTCGTAACCATGCCAACACATAAGAAC-TTTT----TAGGGAAGTTAAGGTGCTCAGGGTCTTACCGTCGGGCCGTAGTATTCCACATATTCATG…	ATTGTTTTTCAAAGATATGCACTTATTACAAATTGTAACCATAAAACTTTAGGTTTATACTATTTATGGTTTTCATTTTTATTTGGTAGTTATGGTTTCTTATTATCTGTTATCTTACGTACAGAATTATATTCTTCATCATTAAGAATTATTGCGCAAGAAAATGTTAACTTATATAATATGATATTTACAATTCACGGTATTATTATGATATTCTTTAATATAATGCCAGGATTATTCGGTGGATTTGGTAATTACTTTTTACCAATTCTATGCGGATCTCCAGAATTAGCTTATCCAAGAATCAATAGTATATCTTTATTATTACAACCAATAGCTTTTGGATTAGTAATATTATCTACAGCAGCTGAATTTGGTGGAGGTACAGGATGGACATTA…	TTCTTTATATTTAGTAACTATAATAATATAAAAGCACATCTAGTTTCTTATCCTTCATTAACATCATTATATGGAACATCTTTAAAATATTTTTCTGTTGGTATTTTATTTACTTTCAATCCAATCATTTTAATGATATTCTTATATTCTATTAGAGAAAGTTTTTATTCTACATTTTCTTCATTAGCATCTGGTATGTTATCAATAATTATATCAGAAGCTTTATTATTTGTTACATATTTTTGGGGTATTTTACATTTTAGTTTATCTCCATATCCTTTATCTAATGAAGGTATAGTTTTAACTTCATCTAGAATGTTAATTTTAACAATTACATTTATATTAGCAAGTGCTTCTTGTATGACTGCATGTCTTCAATTCCTAATAGAAAAAGGAATG…	ATGAATTATTATTCTATTAATTTAGCAAAAGCACATTTAATTCATTATCCATGTCCATTAAATATTAATTTCTTATGGAATTATGGATTTCTTTTAGGAATAGTATTTTTTATACAAATTTTAACAGGTGTATTATTAGCAACTTGTTATACTCCAGAAATATCTTATGCATATTATAGTGTACAACATATATTAAGAGAATTATGGAGTGGATGGTGTTTTAGATATATGCATGCAACAGGTGCTTCATTTGTTTTCATTTTAACCTATCTACATATTTTAAGAGGATTAAATTATTCATATTCATATTTACCTTTATCATGGATTTCAGGATTATTAATATTTTTAATATCTATAGTAACAGCTTTTATGGGTTATGTATTACCTTGGGGTCAAATG…	TTCTAGGTTTTTT-CGCGTT--TTTTCAGGAGAAATCCGTATATCGATGTCTTT--AAAAA---------TTACGCTATTGGATTCAACGTCCAGGACTTCCTGACGCTTAATAACGATTTCTACTTCCAGCAGCCA-TTTTGGTTCAGCTACAAGTTCACTGTCAACTACCATGTTACGACTTCGCACCGACTG-TTTCTTTTACCTCACGAGTCGATCAGGAAGGTTTCATCCTTAAATCTCGTAACCATGCCAACACATAAGAAC-TTTT----TAGGGAAGTTAAGGTGCTCAGGGTCTTACCGTCGGGCCGTAGTATTCCACATATTCATGGATAATTCTATTTATTAGGAGTCTCACACTAGCGACAATGGGGAAGTCGTTACACCGTTCATG…	TTCTAGGTTTTTTTCAGGAGAAATCCGTATATCGATGTCTTTAACGCTATTGGATTCAACGTCCAGGACTTCCTGACGCTTAATAACGATTTCTACTTCCAGCAGCCATTGTTCAGCTACAAGTTCACTGTCAACTACCATGTTACGACTTCGCACCGACTGTTTTACCTCACGAGTCGACAGGAAGGTTTCATCCTTAAATCTCGTAACCATGCCAACACATAAGAACTTTAGGGAAGTTAAGGTGCTCAGGGTCTTACCGTCGGGCCGTAGTATTCCACATATTCATGGATAATTCTATTTATTAGGAGTCTCACACTAGCGACAATGGGGAAGTCGTTACACCGTTCATCAGGAGGAGATTACCCACAAGGAATTTTGCTACCTTAGGACCGTTAC…
10	KY653801		Plasmodium elongatum	pGRW06	Acrocephalus scirpaceus	GAGGATTCTCTCCACACTTCAATTCGTACTTCCACTACCAAAATATTCTCTCCTGTTCAAACATTCTAGGGTTTTT-CGCGTT--TTTTCAGGAGAAATCCGTATATCGATGTCTTT--AAAAA---------TTACGCTATTGGATTCAACGTCCAGGACTTCCTGACGCTTAATAACGATTTCTACTTCCAGCAGCCA-TTTTGGTTCAGCTACAAGTTCACTGTCAACTACCATGTTACGACTTCGCACCGACTG-TTTCTTTTACCTCACGAGTCGATCAGGAAGGTTTCATCCTTAAATCTCGTAACCATGCCAACACATAAGAAC-TTTT----TAGGGAAGTTAAGGTGCTCAGGGTCTTACCGTCGGGCCGTAGTATTCCACATATTCATG…	TTTGTTTTTCAAAGATATGCACTTATTACAAATTGTAACCATAAAACTTTAGGTTTATACTATTTATGGTTCTCATTTCTATTTGGTAGTTATGGTTTCTTATTATCTGTTATTTTACGTACAGAATTATATTCATCATCATTAAGAATTATTGCTCAAGAAAATGTCAACTTATATAATATGATATTTACAATTCACGGTATTATTATGATTTTCTTTAATATAATGCCAGGATTATTCGGTGGATTTGGTAATTACTTTTTACCAATTCTATGTGGATCTCCAGAATTAGCTTATCCAAGAATTAACAGTATATCACTACTATTACAACCTATTGCTTTTGCATTAGTAATTCTATCCACAGCTGCTGAATTTGGTGGAGGTACAGGATGGACATTA…	TTCTTTATATTTAGTAACTATAATAATATAAAAGCACATTTAGTATCTTATCCTTCCTTAACATCATTATATGCAACATCTTTAAAATATTTCTCTGTTGGTATTTTATTTACTTTTAATCCTATTATTTTAATGATATATTTATACTCTATAAGAGAAAGTTTTTATTCTACATTTTCTTCATTAGCATCTGGTATGTTATCAATTATTATATCAGAAGCATTATTATTTATTACATATTTTTGGGGTATTTTACATTTTAGTTTATCTCCATATCCATTATCAAATGAAGGTATTATTTTAACCTCATCTAGAATGTTAATTTTAACAATAACATTTATATTAGCTAGTGCTTCTTGTATGACTGCATGTTTACAATTCCTTATAGAAAAAGGTATG…	ATGAATTTTCATTCTATAAATCTTGCAAAAGCACATTTAATTCATTATCCATGTCCATTAAACATTAATTTCTTATGGAATTATGGATTTTTATTAGGAATAGTATTTTTTATTCAAATTTTAACAGGTGTATTATTAGCAACTTGTTATACTCCAGAAATATCATATGCATACTATAGTGTACAACATATTTTAAGAGAATTATGGAGTGGATGGTGTTTTAGATATATGCATGCAACAGGTGCTTCATTTGTATTTATTTTAACTTACTTACATATTTTAAGAGGATTAAATTATTCATATTCATATTTACCATTATCATGGATTTCAGGATTAATAATATTCTTAATATCTATAGTAACTGCTTTTATGGGTTATGTATTACCTTGGGGTCAAATG…	TTCTAGGGTTTTT-CGCGTT--TTTTCAGGAGAAATCCGTATATCGATGTCTTT--AAAAA---------TTACGCTATTGGATTCAACGTCCAGGACTTCCTGACGCTTAATAACGATTTCTACTTCCAGCAGCCA-TTTTGGTTCAGCTACAAGTTCACTGTCAACTACCATGTTACGACTTCGCACCGACTG-TTTCTTTTACCTCACGAGTCGATCAGGAAGGTTTCATCCTTAAATCTCGTAACCATGCCAACACATAAGAAC-TTTT----TAGGGAAGTTAAGGTGCTCAGGGTCTTACCGTCGGGCCGTAGTATTCCACATATTCATGGATAATTCTATTTATTAGGAGTCTCACACTAGCGACAATGGGGAAGTCGTTACACCGTTCATG…	TTCTAGGGTTTTTTCAGGAGAAATCCGTATATCGATGTCTTTAACGCTATTGGATTCAACGTCCAGGACTTCCTGACGCTTAATAACGATTTCTACTTCCAGCAGCCATTGTTCAGCTACAAGTTCACTGTCAACTACCATGTTACGACTTCGCACCGACTGTTTTACCTCACGAGTCGACAGGAAGGTTTCATCCTTAAATCTCGTAACCATGCCAACACATAAGAACTTTAGGGAAGTTAAGGTGCTCAGGGTCTTACCGTCGGGCCGTAGTATTCCACATATTCATGGATAATTCTATTTATTAGGAGTCTCACACTAGCGACAATGGGGAAGTCGTTACACCGTTCATCAGGAGGAGATTACCCACAAGGAATTTTGCTACCTTAGGACCGTTAG…
11	EF079654		Plasmodium floridense	-	Anolis sagrei	GAGGATTCTCTCCACACTTCAATTCGTAATTCCACTACCAAAATATTCTCTCCTGTTCTAACATTCTAGGGTTTTT-CGCGTT--TTTTCAGGAGAAATCCGTATATCGATGTCTTT--ATAAA---------CTACGCTATTGGATTCAACGTCCAGGACTTCCTGACGCTTAATAACGATTTCTACTTCCAGCAGCCA-TTTTGGTTCAGCTACAAGTTCACTGTCAACTACCATGTTACGACTTCGCACCGACTG-TTTCTTTTACCTCACGAGTCGATCAGGAAGGTTTCATCCTTAAATCTCGTAACCATGCCAACACATAAGAAC-TTTT----TAGGGAAGTTAAGGTGCTCAGGGTCTTACCGTCGGGCCGTAGTATTCCACATATTCATG…	ATTGTTTTTTCAAGATATGCACTTATTACAAATTGTAACCATAAAACTTTAGGTTTATACTATTTATGGTTCTCATTTATATTTGGTAGTTATGGATTTTTATTATCTGTTATTTTACGTACAGAATTATACTCTTCATCACTAAGAATTATTGCTCAAGAAAACGTTAACTTATATAATATGATATTTACAATTCATGGTATTATTATGATATTCTTTAATATAATGCCTGGATTATTTGGTGGATTTGGTAATTATTTCTTACCAATTCTATGTGGATCTCCAGAATTAGCATACCCAAGAATTAATAGTATATCTTTATTATTACAACCTATTGCATTTGGTTTAGTAATCTTATCTACAGCAGCAGAATTTGGAGGAGGTACAGGATGGACTTTA…	TTCTTTATATTTAGTAATTATAGTAATATAAAAGCACATTTAGTTTCTTATCCTTCATTAACATCATTATATGCTACATCTTTAAAATATTTTTCAGTTGGTATTTTATTTACTTTTAATCCTATAATCTTCTTAATATTTATATATTCCATAAGAGAAAGTTTTTATTCTACATTTTCATCATTAGCTTCAGGTATGTTAGGAATTATTGCTTCCGAAGCTTTATTATTTATTACATATTTCTGGGGTATTCTTCATTTTAGTTTATCTCCTTATCCATTATCTAATGAAGGTATTATTTTAACTTCATCTAGAATGTTAATTTTAACAATTACATTTATTTTAGCAAGTGCATCTTGTATGACTGCATGTCTTCAATTTCTAATAGAAAAAGGAATG…	ATGAATTACTATTCTATTAATTTAGCTAAAGCACATTTAGTATATTATCCATGTCCATTAAATATAAACTTCTTATGGAATTATGGATTCCTTTTAGGAATAGTCTTTTTTATTCAAATTTTAACTGGTGTATTATTAGCAACTTGTTATACTCCAGAAATATCTTATGCATATTATAGTGTACAACACATATTAAGAGAATTATGGAGTGGATGGTGTTTTAGATATATGCACGCTACAGGAGCTTCATTTGTATTTATTCTAACTTATTTACATATATTAAGAGGATTAAATTATTCATATTCATATTTACCTTTATCATGGATATCTGGATTAATTATATTTCTAATATCTATAGTCACAGCTTTTATGGGTTATGTATTACCTTGGGGTCAAATG…	TTCTAGGGTTTTT-CGCGTT--TTTTCAGGAGAAATCCGTATATCGATGTCTTT--ATAAA---------CTACGCTATTGGATTCAACGTCCAGGACTTCCTGACGCTTAATAACGATTTCTACTTCCAGCAGCCA-TTTTGGTTCAGCTACAAGTTCACTGTCAACTACCATGTTACGACTTCGCACCGACTG-TTTCTTTTACCTCACGAGTCGATCAGGAAGGTTTCATCCTTAAATCTCGTAACCATGCCAACACATAAGAAC-TTTT----TAGGGAAGTTAAGGTGCTCAGGGTCTTACCGTCGGGCCGTAGTATTCCACATATTCATGGATAATTCTATTTATTAGGAGTTTCACACTAGCGACAATGGGGAAGTCGTTACACCGTTCATG…	TTCTAGGGTTTTTTCAGGAGAAATCCGTATATCGATGTCTTTTACGCTATTGGATTCAACGTCCAGGACTTCCTGACGCTTAATAACGATTTCTACTTCCAGCAGCCATTGTTCAGCTACAAGTTCACTGTCAACTACCATGTTACGACTTCGCACCGACTGTTTTACCTCACGAGTCGACAGGAAGGTTTCATCCTTAAATCTCGTAACCATGCCAACACATAAGAACTTTAGGGAAGTTAAGGTGCTCAGGGTCTTACCGTCGGGCCGTAGTATTCCACATATTCATGGATAATTCTATTTATTAGGAGTTTCACACTAGCGACAATGGGGAAGTCGTTACACCGTTCATCAGGAGGAGATTACCCACAAGGAATTTTGCTACCTTAGGACCGTTAC…
12	KY653753		Plasmodium kentropyxi	-	Cnemidophorus gramivagus	GAGGATTCTCTCCACACTTCAATTCGTACTTCCACTACCAAAATATTCTCTCCTGTTCAAACATTCTAGGATTTTT-CGCGTT--TTTTCAGGAGAAATCCGTATATCGATGTCTTT--TTAAA---------CTACGCTATTGGATTCAACGTCCAGGACTTCCTGACGCTTAATAACGATTTCTACTTCCAGCAGCCA-TTTTGGTTCAGCTACAAGTTCACTGTCAACTACCATGTTACGACTTCGCACCGACTG-TTTCTTTTACCTCACGAGTCGATCAGGAAAGTTTCATCCTTAAATCTCGTAACCATGCCAACACATAAGAAC--TTT----TAGAGAAGTTAAGGTGCTCAGGGTCTTACCGTCGGGCCGTAGTATTCCACATATTCATG…	ATTGTTTTTCAAAGATATGCACTTATTACAAATTGTAACCATAAAACTTTAGGTTTATACTATTTATGGTTCTCATTTATATTTGGTGTTTATGGATTTTTATTATCTATTATTTTACGTACAGAATTATATTCTTCATCACTAAGAATTATAGCTCAAGAAAATGTTAACTTATATAATATGATCTTTACAATTCACGGTATTATTATGATATTCTTTAATATTATGCCAGGATTATTTGGTGGTTTTGGTAATTACTTTTTACCAATTCTATGTGGATCCCCTGAATTAGCATATCCTAGAATTAATAGTATATCTTTATTATTACAACCTATCGCTTTTATATTAGTAATTCTATCTACAGCAGCTGAATTTGGAGGTGGTACAGGATGGACTTTA…	TTCTTTATATTTAGTAATTATAGTAATATAAAAGCACATCTAGTTTCTTATCCTTCATTAACATCATTATATGCAACATCTTTAAAATATTTTTCTGTTGGTATTTTATTTACTTTTAATCCAATTATATTAATGATATTTATATTTTCTATAAGAGAAAGTTTTTATTCTACATTTTCTTCATTAGCTTCAGGTATGTTAGCAATAATTATTTCAGAAGCTCTATTATTTATTACATATTTTTGGGGTATTTTACATTTTAGTTTATCTCCATATACATTATCTAATGAAGGTATAATATTAACATCATCAAGAATGTTAATTTTAACAATTACATTTATATTAGCTAGTGCATCTTGTATGACAGCATGTCTTCAATTTCTTATAGAAAAAGGAATG…	ATGAATTATTATTCTATTAATTTAGCTAAAGCACATTTAATATATTATCCATGTCCATTAAATATAAATTTCTTATGGAATTATGGATTTCTTTTAGGAATAGTCTTTTTTATCCAAATTTTAACTGGTGTATTATTAGCAACTTGTTATACTCCAGAAATATCATATGCATATTACAGTGTACAACATATATTAAGAGAATTATGGAGTGGATGGTGTTTTAGATATATGCATGCAACAGGTGCTTCATTTGTATTTATTTTAACTTATTTACATATTATAAGAGGACTTAATTATTCTTATTCATATTTACCTTTATCATGGATATCTGGATTAACTATATTCGCAATATCTATAGTTACAGCTTTTATGGGTTATGTATTACCTTGGGGTACAATG…	TTCTAGGATTTTT-CGCGTT--TTTTCAGGAGAAATCCGTATATCGATGTCTTT--TTAAA---------CTACGCTATTGGATTCAACGTCCAGGACTTCCTGACGCTTAATAACGATTTCTACTTCCAGCAGCCA-TTTTGGTTCAGCTACAAGTTCACTGTCAACTACCATGTTACGACTTCGCACCGACTG-TTTCTTTTACCTCACGAGTCGATCAGGAAAGTTTCATCCTTAAATCTCGTAACCATGCCAACACATAAGAAC--TTT----TAGAGAAGTTAAGGTGCTCAGGGTCTTACCGTCGGGCCGTAGTATTCCACATATTCATGGATAATTCTATTTATTAGGAGTTTCACACTAGCGACAATGGGGAAGTCGTTACACCGTTCATG…	TTCTAGGATTTTTTCAGGAGAAATCCGTATATCGATGTCTTTTACGCTATTGGATTCAACGTCCAGGACTTCCTGACGCTTAATAACGATTTCTACTTCCAGCAGCCATTGTTCAGCTACAAGTTCACTGTCAACTACCATGTTACGACTTCGCACCGACTGTTTTACCTCACGAGTCGACAGGAAAGTTTCATCCTTAAATCTCGTAACCATGCCAACACATAAGAACTTTAGAGAAGTTAAGGTGCTCAGGGTCTTACCGTCGGGCCGTAGTATTCCACATATTCATGGATAATTCTATTTATTAGGAGTTTCACACTAGCGACAATGGGGAAGTCGTTACACCGTTCATCAGGAGGAGATTACCCACAAGGAATTTTGCTACCTTAGGACTGTTAC…
13	KY653755		Plasmodium carmelinoi	-	Ameiva ameiva	GAGGATTCTCTCCACACTTCAATTCGTACTTCCACTACCAAAATATTCTCTCCTGTTCAAACATTCTAGGATTTTT-CGCGTT--TTTTCAGGAGAAATCCGTATATCGATGTCTTT--TTAAA---------ATACGCTATTGGATTCAACGTCCAGGACTTCCTGACGCTTAATAACGATTTCTACTTCCAGCAGCCA-TTTTGGTTCAGCTACAAGTTCACTGTCAACTACCATGTTACGACTTCGCACCGACTG-TTTCTTTTACCTCACGAGTCGATCAGGAAAGTTTCATCCTTAAATCTCGTAACCATGCCAACACATAAGAAC--TTT----TAGAGAAGTTAAGGTGCTCAGGGTCTTACCGTCGGGCCGTAGTATTCCACATATTCATG…	ATTGTTTTTCAAAGATATGCACTTATTACAAATTGTAACCATAAAACTTTAGGTTTATACTATTTATGGTTCTCATTTATATTTGGTGTTTATGGATTTTTATTATCTATTATTTTACGTACAGAATTATATTCTTCATCATTAAGAATTATAGCTCAAGAAAATGTTAACTTATATAATATGATTTTTACAATTCACGGTATTATTATGATATTCTTTAATATTATGCCAGGATTATTTGGTGGTTTTGGTAATTACTTTTTACCAATTCTATGTGGATCTCCTGAATTAGCATATCCTAGAATAAATAGTATATCTTTATTATTACAACCTATTGCTTTTATATTAGTAATTTTATCTACAGCTGCTGAATTTGGAGGAGGTACAGGATGGACTTTA…	TTCTTTATATTTAGTAATTATAATAATATAAAAGCACATTTAGTTTCTTATCCTTCATTAACATCATTATATGCAACATCTTTAAAATATTTTTCTGTTGGTATTTTATTTACTTTTAATCCAATTATATTAATGATATTTATATTTTCTATAAGAGAAAGTTTATATTCTACATTTTCTTCATTAGCTTCAGGTATGTTAGCAATAATCATTTCAGAAGCTTTATTATTTATTACATATTTTTGGGGTATTTTACATTTTAGTTTATCTCCATATACATTATCTAATGAAGGTATAATATTAACTTCATCAAGAATGTTAATTCTAACAATTACATTTATATTAGCTAGTGCATCTTGTATGACAGCATGTCTTCAATTTCTTATAGAAAAAGGAATG…	ATGAATTATTATTCAATTAATTTAGCTAAAGCACATTTAATATATTATCCATGTCCATTAAATATAAATTTCTTATGGAATTATGGATTTCTTTTAGGAATAGTATTTTTTATACAAATTTTAACTGGTGTATTATTAGCAACTTGTTATACTCCAGAAATATCATATGCATATTATAGTGTACAACATATATTAAGAGAATTATGGAGTGGATGGTGTTTTAGATATATGCATGCAACAGGTGCTTCATTTGTATTTATTTTAACTTATTTACATATTATAAGAGGACTTAATTATTCTTATTCATACTTACCTTTATCATGGATATCTGGACTAATTATATTTGCAATATCTATAGTTACAGCTTTTATGGGTTATGTATTACCTTGGGGTACAATG…	TTCTAGGATTTTT-CGCGTT--TTTTCAGGAGAAATCCGTATATCGATGTCTTT--TTAAA---------ATACGCTATTGGATTCAACGTCCAGGACTTCCTGACGCTTAATAACGATTTCTACTTCCAGCAGCCA-TTTTGGTTCAGCTACAAGTTCACTGTCAACTACCATGTTACGACTTCGCACCGACTG-TTTCTTTTACCTCACGAGTCGATCAGGAAAGTTTCATCCTTAAATCTCGTAACCATGCCAACACATAAGAAC--TTT----TAGAGAAGTTAAGGTGCTCAGGGTCTTACCGTCGGGCCGTAGTATTCCACATATTCATGGATAATTCTATTTATTAGGAGTTTCACACTAGCGACAATGGGGAAGTCGTTACACCGTTCATG…	TTCTAGGATTTTTTCAGGAGAAATCCGTATATCGATGTCTTTTACGCTATTGGATTCAACGTCCAGGACTTCCTGACGCTTAATAACGATTTCTACTTCCAGCAGCCATTGTTCAGCTACAAGTTCACTGTCAACTACCATGTTACGACTTCGCACCGACTGTTTTACCTCACGAGTCGACAGGAAAGTTTCATCCTTAAATCTCGTAACCATGCCAACACATAAGAACTTTAGAGAAGTTAAGGTGCTCAGGGTCTTACCGTCGGGCCGTAGTATTCCACATATTCATGGATAATTCTATTTATTAGGAGTTTCACACTAGCGACAATGGGGAAGTCGTTACACCGTTCATCAGGAGGAGATTACCCACAAGGAATTTTGCTACCTTAGGACTGTTAC…
14	MW491387		Plasmodium tropiduri	-	Tropidurus torquatus	-AGGATTCTCTCCACACTTCAATTCGTACTTCCACTACCAAAACATTCTCTCCTGTTCAAACATTCTAGGATTTTT-CGCGTT--TTTTCAGGAGAAATCCGTATATCGATGTCTTT--TAAAA---------CTACGCTATTGGATTCAACGTCCAGGACTTCCTGACGCTTAATAACGATTTCTACTTCCAGCAGCCA-TTTTGGTTCAGCTACAAGTTCACTGTCAACTACCATGTTACGACTTCGCACCGACTG-TTTCTTTTACCTCACGAGTCGATCAGGAAAGTTTCATCCTTAAATCTCGTAACCATGCCAACACATAAGAAC--TTT----TAGAGAAGTTAAGGTGCTCAGGGTCTTACCGTCGGGCCGTAGTATTCCACATATTCATG…	ATTGTTTTTCAAAGATATGCACTTATTACAAATTGTAACCATAAAACTTTAGGTTTATACTATTTATGGTTCTCATTTTTATTTGGTGTTTATGGATTTTTATTATCTGTTATTTTACGTACTGAATTATACTCTTCATCACTAAGAATTATAGCTCAAGAAAATATTAACTTATATAATATGATTTTTACAATTCATGGTATTATTATGATATTCTTTAATATTATGCCTGGATTATTCGGTGGTTTTGGTAATTATTTCTTACCAATTCTATGTGGATCTCCTGAATTAGCATATCCTAGAATTAATAGTATATCTTTATTATTACAACCTATTGCTTTTGGATTAGTTATTTTATCTACAGCAGCCGAATTTGGTGGAGGTACTGGATGGACTTTA…	TTCTTTATATTTAGTAATTATAGTAATATAAAAGCACATTTAGTTTCTTATCCTTCATTAACATCATTATATGCAACATCTTTAAAATATTTTTCAGTTGGTATTTTATTTACTTTTAATCCTATTATATTAATGATATTTATTTTCTCTATAAGAGAAAGTTTTTATTCTACATTTTCATCATTAGCTTCTGGTATGTTAGCAATAATAATTTCAGAAGCTTTATTATTTATTACATATTTTTGGGGTATTTTACACTTTAGTCTATCTCCATATTCATTATCTAATGAAGGTATAATTTTAACCTCATCAAGAATGTTAATTTTAACAATTACATTTATATTAGCAAGTGCATCTTGTATGACAGCATGTCTTCAATTTCTTATAGAAAAAGGAATG…	ATGAATTATTATTCAATTAACTTAGCTAAAGCACATTTAATATATTATCCATGTCCACTAAATATAAATTTCTTATGGAATTATGGATTTCTTTTAGGGATAGTATTTTTTATCCAAATTTTAACTGGTGTATTATTAGCAACTTGTTATACTCCAGAAATATCATATGCATATTATAGTGTACAACATATATTAAGAGAATTATGGAGTGGATGGTGTTTCAGATATATGCATGCAACTGGTGCTTCATTTGTATTTATTTTAACTTATCTTCATATTATAAGAGGATTAAATTATTCTTATTCATATTTACCTTTATCATGGATCTCTGGATTAATAATATTTTTAATATCTATAGTTACAGCTTTTATGGGTTATGTATTACCTTGGGGTCAAATG…	TTCTAGGATTTTT-CGCGTT--TTTTCAGGAGAAATCCGTATATCGATGTCTTT--TAAAA---------CTACGCTATTGGATTCAACGTCCAGGACTTCCTGACGCTTAATAACGATTTCTACTTCCAGCAGCCA-TTTTGGTTCAGCTACAAGTTCACTGTCAACTACCATGTTACGACTTCGCACCGACTG-TTTCTTTTACCTCACGAGTCGATCAGGAAAGTTTCATCCTTAAATCTCGTAACCATGCCAACACATAAGAAC--TTT----TAGAGAAGTTAAGGTGCTCAGGGTCTTACCGTCGGGCCGTAGTATTCCACATATTCATGGATAATTCTATTTATTAGGAGTCTCACACTAGCGACAATGGGGAAGTCGTTACACCGTTCATG…	TTCTAGGATTTTTTCAGGAGAAATCCGTATATCGATGTCTTTAACGCTATTGGATTCAACGTCCAGGACTTCCTGACGCTTAATAACGATTTCTACTTCCAGCAGCCATTGTTCAGCTACAAGTTCACTGTCAACTACCATGTTACGACTTCGCACCGACTGTTTTACCTCACGAGTCGACAGGAAAGTTTCATCCTTAAATCTCGTAACCATGCCAACACATAAGAACTTTAGAGAAGTTAAGGTGCTCAGGGTCTTACCGTCGGGCCGTAGTATTCCACATATTCATGGATAATTCTATTTATTAGGAGTCTCACACTAGCGACAATGGGGAAGTCGTTACACCGTTCATCAGGAGGAGATTACCCACAAGGAATTTTGCTACCTTAGGACTGTTAC…
15	PP317156		Haemoproteus catharti	hCATAUR01	Cathartes aura	---GATTCTCTCCACACTTCAATTCGTACTTCCACTACCAAAATATTCTCTCCAGTTCCAATATTCTAGGGTTTTT-CGCGTT--TTTTCAGGAGAAATCCGTATATCGATGTCTTT--AAAAA---------CTACGCTAATGGATTCAACGTCCAGGACTTCCTGACGCTTAATAACGATTTCTACTTCCAGCAGCCA-TTTTGGTTCAGCTACAAGTTCACTGTCAACTACCATGTTACGACTTCGCACCGACTGTTTTCTTTTACCTCACGAGTCGATCAGGAAGGTTTCATCCTTAAATCTCGTAACCATGCCAACACATAAGAAC-TTTA----TAGGGAAGTTAAGGTGCTCAGGGTCTTACCGTCGGGCCGTAGTGTTCCACATATTCATG…	ATTGTTTTTAAAAGATATGCACTTATTACAAATTGTAACCATAAAACTTTAGGTTTATACTATTTATGGTTTTCATTTTTATTTGGTATTTATGGTTTCTTATTATCTGTTATAATACGTACAGAATTATATTCTTCATCATTAAGAATAATTGCTCAAGAAAATATTAATTTATATAATATGATATTTACTATTCACGGTTTAATTATGATTTTTTTTAATATAATGCCTGGATTATTTGGTGGTTTTGGTAATTATTTCTTACCAATTCTATGCGGTTCTCCAGAATTAGCTTATCCTAGAGTTAATAGTATATCTTTATTATTACAACCTGTTGCATTTGGATTTATTGTATTATCAACAACAGCAGAATTTGGTGGTGGTACAGGATGGACATTA…	TTCTTTATATTTAGTAATTATTGTAATATAAAAGCACATTTAGTTTCTTATCCTTCATTAACATCATTATATGCTACATCATTAAAATATTTTTCTATTGGTATTTTATTTTCATTTAATCCTATTTTTCTATTAATATTTATTTATTCTATAAGAGAAAGTTTTTATTCTACTTTTTCATCATTAGCATCTGGTATATTAGGTATTGTTATTTCAGAAGCATTATTATTTATTACATATTTTTGGGGTATTTTACACTTTTCATTATCTCCATATCCTTTATCTAATGAAGGTATAATTATAACATCATCTAGAATGTTAATTTTAACTATTACATTCATTTTAGCTAGTGCATCTTGTATGACTGCATGTGTACAATTTCTAATAGAAAAAGGAATG…	TTGAATTACTATTCTATTAATTTAGCAAAAGCACATTTAATTTATTACCCATGTCCATTAAATATTAATTTCTTATGGAATTATGGATTCCTTTTAGGAATAGTTTTTTTCATTCAAATTTTAACAGGTGTATTATTAGCAACTTGTTATACTCCAGAAATATCTTATGCATATTATAGTGTACAACATATATTAAGAGAATTATGGAGTGGATGGTGTTTTAGATATATGCATGCTACTGGTGCTTCATTTGTATTTATTTTAACTTATTTACATATCTTAAGAGGATTAAATTATTCATATTCATATTTACCTTTATCATGGATAAGTGGACTAGTTATATTTTTAATTTCTATAGTTACTGCTTTTATGGGTTATGTATTACCTTGGGGTCAAATG…	TTCTAGGGTTTTT-CGCGTT--TTTTCAGGAGAAATCCGTATATCGATGTCTTT--AAAAA---------CTACGCTAATGGATTCAACGTCCAGGACTTCCTGACGCTTAATAACGATTTCTACTTCCAGCAGCCA-TTTTGGTTCAGCTACAAGTTCACTGTCAACTACCATGTTACGACTTCGCACCGACTGTTTTCTTTTACCTCACGAGTCGATCAGGAAGGTTTCATCCTTAAATCTCGTAACCATGCCAACACATAAGAAC-TTTA----TAGGGAAGTTAAGGTGCTCAGGGTCTTACCGTCGGGCCGTAGTGTTCCACATATTCATGGATAATTCTATTTATTAGGAGTCTCACACTAGCGACAATGTGGAAGTCGTTACACCGTTCATG…	TTCTAGGGTTTTTTCAGGAGAAATCCGTATATCGATGTCTTTAACGCTAATGGATTCAACGTCCAGGACTTCCTGACGCTTAATAACGATTTCTACTTCCAGCAGCCATTGTTCAGCTACAAGTTCACTGTCAACTACCATGTTACGACTTCGCACCGACTGTTTTACCTCACGAGTCGACAGGAAGGTTTCATCCTTAAATCTCGTAACCATGCCAACACATAAGAACTATAGGGAAGTTAAGGTGCTCAGGGTCTTACCGTCGGGCCGTAGTGTTCCACATATTCATGGATAATTCTATTTATTAGGAGTCTCACACTAGCGACAATGTGGAAGTCGTTACACCGTTCATCAGGAGGAGATTACCCACAAGGAATTTTGCTACCTTAGGACCGTTAT…
16	MT684459		Haemocystidium sp.	-	Trachylepis sp.ilogaster	GAGGATTCTCTCCACACTTCAATTCGTACTTCCACTACCAAAATATTCTCTCCAGTTCCAACATTCTAGGTTTGTT-CGCGTT--TTTTCAGGAGAAATCCGTATATCGATGTCTTT--AAATTT-------ACTACGCTATTGGATTCAACGTCCAGGACTTCCTGACGCTTAGTAACGATTTCTACTTCCAGCAGCCA-TTTTGGTTCAGCTACAAGTTCACTGTCAACTACCATGTTACGACTTCGCACCGACTG-TTTCTTTTACCTCACGAGTCGATCAGGAAGGTTTCATCCTTAAATCTCGTAACCATGCCAACACATAAGAAC--TTT----TAGGGAAGTTAAGGTGCTCAGGGTCTTACCGTCGGGCCGTAGTGTTCCACATATTCATG…	ATTGTTTTTCAAAGATATGCACTTATTACAAATTGTAACCATAAAACTTTAGGTTTATACTATTTATGGTTTTCCTTTTTATTTGGTAGTTATGGATTCTTATTATCTGTTATTATACGTACTGAATTATATTCTTCTTCATTAAGAATTATTGCTCAAGAAAATGTTAATTTATATAATATGATATTTACTATTCATGGTATTATTATGATATTTTTCAATATAATGCCTGGATTATTTGGTGGTTTTGGAAATTACTTTTTACCAATACTATGTGGTTCTTCAGAATTAGCTTATCCAAGAATAAATAGTATATCTTTATTATTACAACCTGTTGCATTTGGATTTATAATTTTATCAACAGCAGCAGAATTTGGTGGAGGTACAGGATGGACTTTA…	TTCTTTATATTTAGAAGTTATAATAATATAAAAGCACATTTAGTTTCTTATCCTTCTTTAACATCATTATATGCAACATCATTAAAATATTTTTCTGTAGGTATATTATTTTCATTTAATCCAATTATTTTATTAATATTTATTTATTCTATTAGAGAAAGTTTATTTACTACATTTTCATCATTAGCATCTGGTATTTTAGCAATTATAATATCAGAAGCATTATTATTTATTACATATTTCTGGGGTATCTTACATTTTTCATTATCTTCTTATCCTTTATCTAATGAAGGTATTATTTTAACATCATCTAGAATGCTTATATTAACTATAACATTTATTTTAGCAAGTGCATCTTGTATGACTGCATGTGTTCAATTTCTAATAGAAAAAGGAATG…	ATGAATTACAATTCAATTAATTTAGCTAAAGCACATTTAATATATTACCCTTGTCCTTTAAATATTAATTTTTTATGGAATTATGGATTTCTTTTAGGAATAATATTCTTTATTCAAATATTAACTGGTGTATTATTAGCTACTTGTTATACTCCAGAAATATCTTATGCATATTATAGTGTACAACATATATTAAGAGAATTATGGAGTGGATGGTGTTTTAGATATATGCATGCAACTGGTGCTTCATTTGTATTTATATTAACTTATTTACATATATTAAGAGGATTAAATTATTCTTATTCTTATTTACCTTTATCATGGATATCTGGATTAATAATATTCTTAATTTCTATAGTAACTGCTTTTATGGGTTATGTATTACCTTGGGGTCAAATG…	TTCTAGGTTTGTT-CGCGTT--TTTTCAGGAGAAATCCGTATATCGATGTCTTT--AAATTT-------ACTACGCTATTGGATTCAACGTCCAGGACTTCCTGACGCTTAGTAACGATTTCTACTTCCAGCAGCCA-TTTTGGTTCAGCTACAAGTTCACTGTCAACTACCATGTTACGACTTCGCACCGACTG-TTTCTTTTACCTCACGAGTCGATCAGGAAGGTTTCATCCTTAAATCTCGTAACCATGCCAACACATAAGAAC--TTT----TAGGGAAGTTAAGGTGCTCAGGGTCTTACCGTCGGGCCGTAGTGTTCCACATATTCATGGATAATTCTATTTATTAGGAGTCTCACACTAGCGACAATGGGGAAGTCGTTACACCGTTCATG…	TTCTAGGTTGTTTTCAGGAGAAATCCGTATATCGATGTCTTTAACGCTATTGGATTCAACGTCCAGGACTTCCTGACGCTTAGTAACGATTTCTACTTCCAGCAGCCATTGTTCAGCTACAAGTTCACTGTCAACTACCATGTTACGACTTCGCACCGACTGTTTTACCTCACGAGTCGACAGGAAGGTTTCATCCTTAAATCTCGTAACCATGCCAACACATAAGAACTTTAGGGAAGTTAAGGTGCTCAGGGTCTTACCGTCGGGCCGTAGTGTTCCACATATTCATGGATAATTCTATTTATTAGGAGTCTCACACTAGCGACAATGGGGAAGTCGTTACACCGTTCATCAGGAGGAGATTACCCACAAGGAATTTAGCTACCTTAGGACCGTTAC…
17	MT684460		Haemocystidium sp.	-	Rhacodactylus auriculatus	GAGGATTCTCTCCACACTTCAATTCGTACTTCCACTACCAAAATATTCTCTCCTGTTCCAACATTCTAGGTTTGTT-CGCGTT--TTTTCAGGAGAAATCCGTATATCGATGTCTTT--AAATT---------CTACGCTATTGGATTCAACGTCCAGGACTTCCTGACGCTTAGTAACGATTTCTACTTCCAGCAGCCATTTTTGGTTCAGCTACAAGTTCACTGTCAACTACCATGTTACGACTTCGCACCGACTG-TTTCTTTTACCTCACGAGTCGATCAGGAAGGTTTCATCCTTAAATCTCGTAACCATGCCAACACATAAGAAC--TTT----TAGGGAAGTTAAGGTGCTCAGGGTCTTACCGTCGGGCCGTAGTGTTCCACGTATTCATG…	ATTGTTTTTCAAAGATATGCACTTATTACAAATTGTAACCATAAAACTTTAGGTTTATACTATTTATGGTTTTCTTTTTTATTTGGTAGTTATGGATTCTTATTATCTGTTATTATACGTACTGAATTATATTCCTCTTCATTAAGAATTATTGCTCAAGAAAATGTTAACTTATATAATATGATATTTACAATTCATGGTATTATTATGATATTCTTCAATATAATGCCTGGATTATTTGGTGGTTTTGGTAATTACTTTTTACCAATATTATGTGGATCTTCAGAATTAGCTTATCCAAGAATTAACAGTATATCTTTATTACTTCAACCTGTTGCATTTGGATTTATTTTATTATCAACAGCAGCAGAATTTGGTGGAGGTACAGGATGGACTTTA…	TTCTTTATATTTAGTAGTTATAATAATATAAAAGCACATTTAGTTTCTTATCCTTCCATAACATCTTTATATGCAACATCTTTAAAATATTTTTCAGTTGGTATTTTATTTTCTTTTAATCCTATTATTTTATTAATATTTATTTATTCAATTAGAGAAAGTTTATTTTCTACATTTTCTTCTTTAGCATCAAGTATTTTAGCAATTATAATTTCTGAAGCATTATTATTTATGACATATTTCTGGGGTATATTGCATTTTTCTTTATCTTCTTATCCTTTATCTAATGAAGGTATTATTTTAACATCATCTAGAATGCTAATATTAACAATTACATTTATTTTAGCTAGTGCATCTTGTATGACTGCATGTGTTCAATTTCTAATAGAAAAAGGAATG…	ATGAACTACAATTCAATTAATTTAGCTAAAGCACATTTAATATATTACCCATGTCCTTTAAATATTAATTTCTTATGGAATTATGGATTTCTTTTAGGTATAGTCTTTTTTATTCAAATTTTAACTGGTGTATTATTAGCAACTTGTTATACTCCAGAAATATCTTATGCATATTATAGTGTACAACATATATTAAGAGAATTATGGAGTGGATGGTGTTTTAGATATATGCATGCAACTGGTGCTTCTTTTGTATTTATTTTAACTTATTTACATATTTTAAGAGGATTAAATTATTCTTATTCATATTTACCTTTATCATGGATATCTGGATTAATTATCTTTTTAATTTCTATAGTAACAGCTTTTATGGGTTATGTATTACCTTGGGGTCAAATG…	TTCTAGGTTTGTT-CGCGTT--TTTTCAGGAGAAATCCGTATATCGATGTCTTT--AAATT---------CTACGCTATTGGATTCAACGTCCAGGACTTCCTGACGCTTAGTAACGATTTCTACTTCCAGCAGCCATTTTTGGTTCAGCTACAAGTTCACTGTCAACTACCATGTTACGACTTCGCACCGACTG-TTTCTTTTACCTCACGAGTCGATCAGGAAGGTTTCATCCTTAAATCTCGTAACCATGCCAACACATAAGAAC--TTT----TAGGGAAGTTAAGGTGCTCAGGGTCTTACCGTCGGGCCGTAGTGTTCCACGTATTCATGGATAATTCTATTTATTAGGAGTCTCACACTAGCGACAATGGGGAAGTCGTTACACCGTTCATG…	TTCTAGGTTGTTTTCAGGAGAAATCCGTATATCGATGTCTTTAACGCTATTGGATTCAACGTCCAGGACTTCCTGACGCTTAGTAACGATTTCTACTTCCAGCAGCCATTGTTCAGCTACAAGTTCACTGTCAACTACCATGTTACGACTTCGCACCGACTGTTTTACCTCACGAGTCGACAGGAAGGTTTCATCCTTAAATCTCGTAACCATGCCAACACATAAGAACTTTAGGGAAGTTAAGGTGCTCAGGGTCTTACCGTCGGGCCGTAGTGTTCCACGTATTCATGGATAATTCTATTTATTAGGAGTCTCACACTAGCGACAATGGGGAAGTCGTTACACCGTTCATCAGGAGGAGATTACCCACAAGGAATTTTGCTACCTTAGGACCGTTAC…
18	KY653775		Plasmodium ashfordi	pGRW02	Sylvia borin	GAGGATTCTCTCCACACTTCAATTCGTACTTCCACTACCAAAATATTCTCTCCTGTTCAAACATTCTAGGATTTTT-CGCGTT--TTTTCAGGAGAAATCCGTATATCGATGTCTTT---TAAA---------CAATGCTATTGGATTCAACGTCCAGGACTTCCTGACGCTTAATAACGATTTCTACTTCCAGCAGCCA-TTTTGGTTCAGCTACAAGTTCACTGTCAACTACCATGTTACGACTTCGCACCGACTG-TTTCTTTTACCTCACGAGTCGATCAGGAAGGTTTCATCCTTAAATCTCGTAACCATGCCAACACATAAGAAC--TTT----TAGGGAAGTTAAGGTGCTCAGGGTCTTACCGTCGGGCCGTAGTATTCCACATATTCATG…	TTTGTTTTTCAAAGATATGCACTTATTACAAATTGTAACCATAAAACTTTAGGTTTATACTACTTATGGTTTTCATTTATATTTGGTAGTTACGGATTTTTATTATCAGTTATTTTACGTACAGAATTATACTCTTCATCTTTAAGAATTATTGCTCAAGAAAATGTTAACTTATATAATATGATATTTACAATTCATGGTATAATTATGATATTCTTTAACATTATGCCAGGACTATTTGGTGGTTTTGGTAACTACTTTCTACCAATTTTATGTGGATCAGCAGAATTAGCATTTCCTAGAATTAATAGTATATCTTTATTACTACAACCTATTGCCTTTATATTAGTAATATTATCTACAGCTGCTGAATTTGGTGGAGGTACAGGTTGGACTTTA…	TTCTTTATATTTAGTAATTATAGTAATATAAAAGCACATTTAGTATCTTATCCATCAATTACATCATTATATGCAACATCTTTAAAATATTTTTCAGTTGGTATTTTATTTACTTTTAATCCTATTATATTAATGATATTTGTATATTCAATAAGAGAAAGTTTTTACTCTACATTCTCATCTCTTGCCTCAGGTATGTTAAGTTTAATTATTTCAGAAGCATTACTATTTATAACTTATTTTTGGGGTATTTTACATTTTAGTTTATCTCCTTATCCTTTATCAAATGAAGGAATTATTTTAACTTCATCTAGAATGTTGATTTTAACTATTACTTTTATTTTAGCAAGTGCATCTTGTATGACTGCATGTTTACAATTTTTAGTAGAAAAAGGTATG…	ATGAATTTAAATTCAATTAATTTAGCAAAAGCACATTTAATTCATTATCCATGCCCATTAAATATAAATTTCTTATGGAATTATGGATTCCTACTTGGTATTGTATTTTTTATACAAATTTTAACTGGTGTCTTATTAGCCACTTGTTATACTCCAGAAATATCATATGCTTATTATAGTGTTCAACATATATTAAGAGAATTATGGAGCGGATGGTGCTTTCGATATATGCATGCAACAGGAGCTTCATTTGTATTTATTTTAACTTATCTACATATTTTAAGAGGATTAAATTATTCTTATTCATATCTACCTTTATCATGGATTTCAGGATTAATTATATTTTTAATATCTATAGTTACTGCTTTTATGGGATATGTATTACCTTGGGGTCAAATG…	TTCTAGGATTTTT-CGCGTT--TTTTCAGGAGAAATCCGTATATCGATGTCTTT---TAAA---------CAATGCTATTGGATTCAACGTCCAGGACTTCCTGACGCTTAATAACGATTTCTACTTCCAGCAGCCA-TTTTGGTTCAGCTACAAGTTCACTGTCAACTACCATGTTACGACTTCGCACCGACTG-TTTCTTTTACCTCACGAGTCGATCAGGAAGGTTTCATCCTTAAATCTCGTAACCATGCCAACACATAAGAAC--TTT----TAGGGAAGTTAAGGTGCTCAGGGTCTTACCGTCGGGCCGTAGTATTCCACATATTCATGGATAATTCTATTTATTAGGAGTCTCACACTAGCGACAATGGGGAAGTCGTTACACCGTTCATG…	TTCTAGGATTTTTTCAGGAGAAATCCGTATATCGATGTCTTTTATGCTATTGGATTCAACGTCCAGGACTTCCTGACGCTTAATAACGATTTCTACTTCCAGCAGCCATTGTTCAGCTACAAGTTCACTGTCAACTACCATGTTACGACTTCGCACCGACTGTTTTACCTCACGAGTCGACAGGAAGGTTTCATCCTTAAATCTCGTAACCATGCCAACACATAAGAACTTTAGGGAAGTTAAGGTGCTCAGGGTCTTACCGTCGGGCCGTAGTATTCCACATATTCATGGATAATTCTATTTATTAGGAGTCTCACACTAGCGACAATGGGGAAGTCGTTACACCGTTCATCAGGAGGAGATTACCCACAAGGAATTTTGCTACCTTAGGACCGTTAC…
19	LC090213		Plasmodium bubalis	-	Bubalus bubalis	GAGGATTCTCTCCACACTTCAATTCGTACTTCCACTACCAAAATATTCTCTCATGTTCAAACATTCTAGGATTTTT-CGCGTT--TTTTCAGGAGAAATCCGTATATCGATGTCTTT--TAAAA---------CTACGCTATTGGATTCAACGTCCAGGACTTCCTGACGCTTAATAACGATTTCTACTTCCAGCAGCCA-TTTTGGTTCAGCTACAAGTTCACTGTCAACTACCATGTTACGACTTCGCACCGACTG-TTTCTTTTACCTCACGAGTCGATCAGGAAGGTTTCATCCTTAAATCTCGTAACCATGCCAACACATAAAAAC-TTTT----TAGGGAAGTTAAGGTGCTCAGGGTCTTACCGTCGGGCCGTAGTGTTCCACATATTCATG…	ATTGTTTTTCAAAGATATGCTATTATTACAAATTGTAACCATAAAACTTTAGGTTTATACTATTTATGGTTCTCATTTATATTTGGTAGTTATGGTTTCTTATTATCAGTTATTTTACGTACAGAATTATATTCATCTTCATTAAGAATTATTGCACAAGAAAATGTCAATTTATATAATATGATATTTACTATACACGGTATTATTATGATATTCTTCAATATAATGCCTGGATTATTTGGTGGTTTTGGTAATTATTTCTTACCAATTTTATGTGGATCACCAGAATTAGCATATCCTAGAATTAATAGTATATCTTTATTATTACAACCTATTGCATTTGGTTTAGTTATTTTATCTACAGCTGCTGAATTTGGTGGTGGTACAGGATGGACATTA…	TTCTTTACATTTAGTAATTTTAATAATATAAAAGCACATTTAGTTTCATATCCTTCTATTACATCATTATATGCAACCTCTTTAAAATATTTTTCTGTTGGTATTTTATTCACATTTAATCCAATTATATTATTAATATTTGTATATTCAATTAGAGAAAGTTTATATTCTACATTTTCTTCTTTAGCATCAGGTATGTTAGGTATAATAATGTCTGAAGCATTATTATTTATGGCATATTTCTGGGGAATTTTACATTTTAGTTTATCTCCATATCCATTATCAAATGAAGGTATTGTATTAACTTCATCTAGAATGTTAATCTTAACTATTACATTTATTTTAGCTAGTGCATCTTGTATGACAGCATGTGTACAATTCTTAATAGAAAAAGGAATG…	ATGAATTTATATTCAATTAATTTAATTAAAGCACATTTAATACATTATCCATGCCCATTAAATATAAACTTTTTATGGAATTATGGTTTCCTATTAGGAATAGTATTCTTTATTCAAATTTTAACTGGTGTATTATTAGCAACTTGTTATACTCCAGAAATTTCATATGCATATTATAGTGTACAACATATTTTAAGAGAATTATGGAGTGGATGGTGCTTTAGATATATGCATGCTACAGGTGCTTCATTCGTATTTATTTTAACTTATCTTCACATTTTAAGAGGATTAAATTATTCATATTCATACTTACCTTTATCTTGGATAACAGGATTAATTATATTCTTAATATCAATAGTAACTGCTTTTATGGGTTATGTATTACCTTGGGGTCAAATG…	TTCTAGGATTTTT-CGCGTT--TTTTCAGGAGAAATCCGTATATCGATGTCTTT--TAAAA---------CTACGCTATTGGATTCAACGTCCAGGACTTCCTGACGCTTAATAACGATTTCTACTTCCAGCAGCCA-TTTTGGTTCAGCTACAAGTTCACTGTCAACTACCATGTTACGACTTCGCACCGACTG-TTTCTTTTACCTCACGAGTCGATCAGGAAGGTTTCATCCTTAAATCTCGTAACCATGCCAACACATAAAAAC-TTTT----TAGGGAAGTTAAGGTGCTCAGGGTCTTACCGTCGGGCCGTAGTGTTCCACATATTCATGGATAGTTCTATTTATTTAGAGTCTCACACTAGCGACAATGGGGAAGTCGTTACACCGTTCATG…	TTCTAGGATTTTTTCAGGAGAAATCCGTATATCGATGTCTTTAACGCTATTGGATTCAACGTCCAGGACTTCCTGACGCTTAATAACGATTTCTACTTCCAGCAGCCATTGTTCAGCTACAAGTTCACTGTCAACTACCATGTTACGACTTCGCACCGACTGTTTTACCTCACGAGTCGACAGGAAGGTTTCATCCTTAAATCTCGTAACCATGCCAACACATAAAAACTTTAGGGAAGTTAAGGTGCTCAGGGTCTTACCGTCGGGCCGTAGTGTTCCACATATTCATGGATAGTTCTATTTATTTAGAGTCTCACACTAGCGACAATGGGGAAGTCGTTACACCGTTCATCAGGAGGAGATTACCCACAAGGAATTTTGCTACCTTAGGACCGTTAC…
20	LC090214		Plasmodium sp.	-	Bubalus bubalis	GAGGATTCTCTCCACACTTCAATTCGTACTTCCACTACCAAAATATTCTCTCATGTTCTAACATTCTAGGATTTTT-CGCGTT--TTTTCAGGAGAAATCCGTATATCGATGTCTTT--TAAAA---------CTACGCTATTGGATTCAACGTCCAGGACTTCCTGACGCTTAATAACGATTTCTACTTCCAGCAGCCA-TTTTGGTTCAGCTACAAGTTCACTGTCAACTACCATGTTACGACTTCGCACCGACTG-TTTCTTTTACCTCACGAGTCGATCAGGAAGGTTTCATCCTTAAATCTCGTAACCATGCCAACACATAAAAAC-TTTT----TAGGGAAGTTAAGGTGCTCAGGGTCTTACCGTCGGGCCGTAGTGTTCCACATATTCATG…	ATTGTTTTTCAAAGATATACTATTATTACAAATTGTAACCATAAAACTTTAGGTTTATACTATTTATGGTTTTCATTTATATTTGGTAGTTATGGATTTTTATTATCTGTTATTTTACGTACTGAATTATATTCATCTTCTCTAAGAATAATAGCACAAGAAAATGTTAATTTATATAATATGATATTTACTATACACGGTATTATTATGATATTCTTCAATATAATGCCAGGATTATTCGGTGGTTTCGGTAATTACTTCTTACCAATATTATGTGGGTCACCAGAATTAGCATATCCTAGAATTAATAGTATTTCATTATTACTACAACCTATTGCATTTGGATTAATAATCTTATCTACAGCTGCAGAATTTGGTGGAGGTACAGGATGGACTTTA…	TTCTTTACATTTAGTAATTTTAATAATATAAAAGCACATTTAGTTTCATATCCTTCAATAACAACATTATACGCTACATCTTTAAAATATTTTTCAGTTGGGATTTTATTTACATTTAATCCAATTATATTATTAATATTTGTATATTCTATAAGAGAAAGTTTTTATTCTACATTTTCATCTTTAGCATCATGTATGTTAGGTATAATAATGTCTGAAGCATTATTATTTATGGCATATTTTTGGGGTATTTTACATTTTAGTTTATCACCTTATCCATTATCAAATGAAGGAATTATATTAACATCATCTAGAATGTTAATTTTAACAATCACATTTATTTTAGCAAGTGCATCTTGTATGACAGCATGTGTTCAATTCTTAATAGAAAAAGGAATG…	ATGAATTATTATTCTATTAATTTAGTAAAAGCACATTTAATTCATTATCCATGCCCATTAAATATAAACTTTTTATGGAATTATGGATTCCTTTTAGGTATAGTATTCTTTATACAAATTTTAACTGGTGTATTATTAGCAACTTGTTATACTCCAGAAATATCATATGCATATTATAGCGTACAACATATTTTAAGAGAATTATGGAGTGGATGGTGCTTTAGATATATGCATGCAACTGGTGCTTCATTTGTATTTATTTTAACTTATCTACACATTTTAAGAGGATTAAACTATTCATACTCATACTTACCATTATCTTGGATAACAGGTCTAATTATATTTTTAATATCTATTGTTACAGCCTTTATGGGTTATGTATTACCTTGGGGTCAGATG…	TTCTAGGATTTTT-CGCGTT--TTTTCAGGAGAAATCCGTATATCGATGTCTTT--TAAAA---------CTACGCTATTGGATTCAACGTCCAGGACTTCCTGACGCTTAATAACGATTTCTACTTCCAGCAGCCA-TTTTGGTTCAGCTACAAGTTCACTGTCAACTACCATGTTACGACTTCGCACCGACTG-TTTCTTTTACCTCACGAGTCGATCAGGAAGGTTTCATCCTTAAATCTCGTAACCATGCCAACACATAAAAAC-TTTT----TAGGGAAGTTAAGGTGCTCAGGGTCTTACCGTCGGGCCGTAGTGTTCCACATATTCATGGATAATTCTATTTATTTAGAGTCTCACACTAGCGACAATGGGGAAGTCGTTACACCGTTCATG…	TTCTAGGATTTTTTCAGGAGAAATCCGTATATCGATGTCTTTAACGCTATTGGATTCAACGTCCAGGACTTCCTGACGCTTAATAACGATTTCTACTTCCAGCAGCCATTGTTCAGCTACAAGTTCACTGTCAACTACCATGTTACGACTTCGCACCGACTGTTTTACCTCACGAGTCGACAGGAAGGTTTCATCCTTAAATCTCGTAACCATGCCAACACATAAAAACTTTAGGGAAGTTAAGGTGCTCAGGGTCTTACCGTCGGGCCGTAGTGTTCCACATATTCATGGATAATTCTATTTATTTAGAGTCTCACACTAGCGACAATGGGGAAGTCGTTACACCGTTCATCAGGAGGAGATTACCCACAAGGAATTTCGCTACCTTAGGACCGTTAC…
21	LC090215		Plasmodium sp.	-	Capra aegagrus	GAGGATTCTCTCCACACTTCAATTCGTACTTCCACTACCAAAATATTCTCTCATGTTCTAACATTCTAGGATTTTT-CGCGTT--TTTTCAGGAGAAATCCGTATATCGATGTCTTT--TAAAA---------CTACGCTATTGGATTCAACGTCCAGGACTTCCTGACGCTTAATAACGATTTCTACTTCCAGCAGCCA-TTTTGGTTCAGCTACAAGTTCACTGTCAACTACCATGTTACGACTTCGCACCGACTG-TTTCTTTTACCTCACGAGTCGATCAGGAAGGTTTCATCCTTAAATCTCGTAACCATGCCAACACATAAAAAC-TTTT----TAGGGAAGTTAAGGTGCTCAGGGTCTTACCGTCGGGCCGTAGTGTTCCACATATTCATG…	ATTGTTTTTCAAAGATATACTATTATTACAAATTGTAACCATAAAACTTTAGGTTTATACTATTTATGGTTCTCATTTATATTTGGTAGTTATGGTTTCTTATTATCTGTTATTTTACGTACAGAATTATATTCATCTTCACTAAGAATTATTGCACAAGAAAATGTTAATTTATATAATATGATATTTACTATACATGGTATTATTATGATATTCTTTAATATAATGCCTGGATTATTCGGTGGTTTTGGTAATTATTTCTTACCAATATTATGTGGATCACCAGAATTAGCTTATCCTAGAATTAATAGTATTTCCTTATTATTACAACCTATTGCATTTGGACTAATTATCTTATCTACAGCAGCTGAATTTGGTGGAGGTACAGGATGGACTCTA…	TTCTTTACATTTAGTAATTTTAATAATATTAAAGCACATTTAGTATCATACCCTTCAATCACAACATTATACGCTACATCTTTAAAATATTTTTCTGTTGGTATTTTATTTACATTCAATCCTATTATATTATTAATATTTGTATATTCTATAAGAGAAAGTTTTTATTCTACATTTTCATCTTTAGCATCATGTATGTTAGGTATTATTATGTCTGAAGCATTATTATTTATGGCATATTTTTGGGGTATTTTACACTTTAGTTTATCACCATATCCATTATCAAATGAAGGTATTATATTAACATCATCTAGAATGTTAATTTTAACTATTACATTTATTTTAGCAAGTGCATCTTGTATGACAGCATGTGTTCAATACTTAATAGAAAAAGGAATG…	ATGAATTATTATTCAATTAATTTAGTTAAAGCACATTTAATTCATTATCCATGCCCATTAAATATTAACTTCTTATGGAATTATGGATTCCTATTAGGAATTGTATTCTTTATACAAATTTTAACTGGTGTATTATTAGCAACTTGTTATACTCCAGAAATATCATATGCATATTATAGTGTACAACATATTTTAAGAGAATTATGGAGTGGATGGTGCTTTAGATACATGCATGCAACAGGTGCTTCATTTGTATTTATTTTAACTTATCTACACATTTTAAGAGGACTAAATTATTCATATTCATACTTACCTTTATCTTGGATAACAGGATTAATTATATTCTTAATATCTATTGTTACAGCTTTTATGGGTTATGTATTACCTTGGGGTCAGATG…	TTCTAGGATTTTT-CGCGTT--TTTTCAGGAGAAATCCGTATATCGATGTCTTT--TAAAA---------CTACGCTATTGGATTCAACGTCCAGGACTTCCTGACGCTTAATAACGATTTCTACTTCCAGCAGCCA-TTTTGGTTCAGCTACAAGTTCACTGTCAACTACCATGTTACGACTTCGCACCGACTG-TTTCTTTTACCTCACGAGTCGATCAGGAAGGTTTCATCCTTAAATCTCGTAACCATGCCAACACATAAAAAC-TTTT----TAGGGAAGTTAAGGTGCTCAGGGTCTTACCGTCGGGCCGTAGTGTTCCACATATTCATGGATAATTCTATTTATTTAGAGTCTCACACTAGCGACAATGGGGAAGTCGTTACACCGTTCATG…	TTCTAGGATTTTTTCAGGAGAAATCCGTATATCGATGTCTTTAACGCTATTGGATTCAACGTCCAGGACTTCCTGACGCTTAATAACGATTTCTACTTCCAGCAGCCATTGTTCAGCTACAAGTTCACTGTCAACTACCATGTTACGACTTCGCACCGACTGTTTTACCTCACGAGTCGACAGGAAGGTTTCATCCTTAAATCTCGTAACCATGCCAACACATAAAAACTTTAGGGAAGTTAAGGTGCTCAGGGTCTTACCGTCGGGCCGTAGTGTTCCACATATTCATGGATAATTCTATTTATTTAGAGTCTCACACTAGCGACAATGGGGAAGTCGTTACACCGTTCATCAGGAGGAGATTACCCACAAGGAATTTCGCTACCTTAGGACCGTTAC…
22	KY653793		Haemoproteus pastoris	hLAMPUR01	Sturnus vulgaris	GAGGATTCTCTCCACACTTCAATTCGTACTTCCACTACCAAAATATTCTCTCCTATTCCAACATTCTAGGGTTTTT-CGCGTT--TTTTCAGGAGAAATCCGTATATCGATGTCTTT--TAAAA--------ACTACGCTATTGGATTCAACGTCCAGGACTTCCTGACGCTTAGTAACGATTTCTACTTCCAGCAGCCA-TTTTGGTTCAGCTACTAGTTCACTGTCAACTACCATGTTACGACTTCGCACCGACTG-TTTCTTTTACCTCACGAGTCGATTATCAAGGTTTGATCCTTTAATCTCGTAACCATGCCAACACATAAGAAC--TTT----TAGGGAAGTTAAGGTGCTCAGGGTCTTACCGTCGGGCCGTAGTGTTCCACATATTCATG…	ATTGTTTTTCAAAGATATGCTCTTATTACAAATTGTAATCATAAAACTCTGGGTTTATACTATTTATGGTTTTCATTTTTATTTGGTAGTTATGGTTTCTTATTATCTGTTATAATACGTACAGAATTATATTCTTCATCATTAAGAATCATTGCTCAAGAAAATGTTAATTTTTATAATATGATATTTACTATCCATGGTATTATTATGATATTCTTTAATATAATGCCTGGATTATTTGGTGGTTTTGGTAATTATTTTTTACCAATACTATGTGGTTCTTCAGAATTAGCTTATCCTAGAATAAATAGTATATCTTTATTATTACAACCTATTGCATTTGGACTAGTTATATTATCAACAGCAGCTGAATTTGGAGGAGGTACTGGATGGACCTTA…	TTCTTTATATTTAGAGTTTATAATAATATAAAAGCACATTTAGTATCATATTCTTCATTAACATCATTATATTCAACATCTTTAAAATATTTTTCTGTTGGTATTTTATTCTCATTTAATCCAATTTTATTATTAATATTTGTTTATTCTATAAGAGAAAGTTTATATTCTACTTTTTCATCATTAGCATCTGGTATATTAGCTATTATTGCTTCAGAAGCATTATTATTTATTACATATTTTTGGGGTATTTTACATTTTTCTTTATCTCCATATCCTTTATCTAATGAAGGAATAATCTTAACATCATCTAGAATGTTAATTTTAACTATTACATTTATTTTAGCAAGTGCATCTTGTATGACTGCATGTGTACAATTTTTAATAGAAAAAGGAATG…	ATTAATTATAATTCTATAAATTTAGCTAAAGCACATTTAATCAACTACCCATGTCCATTAAATATTAATTTTTTATGGAATTATGGATTCCTATTAGGAATAGTATTTTTTATTCAAATTTTAACTGGTGTATTATTAGCCACTTGCTATACTCCAGAAATATCTTATGCATATTATAGTGTACAACATATATTAAGAGAATTATGGAGTGGATGGTGTTTTAGATACATGCACGCTACTGGTGCTACATTTGTTTTTATTTTAACTTACTTACATATCTTAAGAGGATTAAATTATTCATATTCATACTTACCTTTATCATGGATAACTGGATTATTAATATTCTTAATTTCTATTGTTACTGCTTTTATGGGTTATGTATTACCTTGGGGTCAAATG…	TTCTAGGGTTTTT-CGCGTT--TTTTCAGGAGAAATCCGTATATCGATGTCTTT--TAAAA--------ACTACGCTATTGGATTCAACGTCCAGGACTTCCTGACGCTTAGTAACGATTTCTACTTCCAGCAGCCA-TTTTGGTTCAGCTACTAGTTCACTGTCAACTACCATGTTACGACTTCGCACCGACTG-TTTCTTTTACCTCACGAGTCGATTATCAAGGTTTGATCCTTTAATCTCGTAACCATGCCAACACATAAGAAC--TTT----TAGGGAAGTTAAGGTGCTCAGGGTCTTACCGTCGGGCCGTAGTGTTCCACATATTCATGGATAATTCTATTTATTAGGAGTCTCAAACTAGCGACAATGGGGAAGTCGTTACACCATTCATG…	TTCTAGGGTTTTTTCAGGAGAAATCCGTATATCGATGTCTTTAACGCTATTGGATTCAACGTCCAGGACTTCCTGACGCTTAGTAACGATTTCTACTTCCAGCAGCCATTGTTCAGCTACTAGTTCACTGTCAACTACCATGTTACGACTTCGCACCGACTGTTTTACCTCACGAGTCGATATCAAGGTTTGATCCTTTAATCTCGTAACCATGCCAACACATAAGAACTTTAGGGAAGTTAAGGTGCTCAGGGTCTTACCGTCGGGCCGTAGTGTTCCACATATTCATGGATAATTCTATTTATTAGGAGTCTCAAACTAGCGACAATGGGGAAGTCGTTACACCATTCATCAGGTGGAGATTACCCACAAGGAATTTCGCTACCTTAGGACCGTTAC…
23	KY653799		Haemoproteus balmorali	hROBIN1	Luscinia luscinia	GAGGATTCTCTCCACACTTCAATTCGTACTTCCACTACCAAAATATTATCTCCTATTCCAACATTCTAGGGTTTTT-CGCGTT--TTTTCAGGAGAAATCCGTATATCGATGTCTTT--TAATA--------ACTACGCTATTGGATTCAACGTCCAGGACTTCCTGACGCTTAGTAACGATTTCTACTTCCAGCAGCCA-TTTTGGTTCAGCTACTAGTTCACTGTCAACTACCATGTTACGACTTCGCACCGACTG-TTTCTTTTACCTCACGAGTCGATTATCAAGGTTTGATCCTTTAATCTCGTAACCATGCCAACACATAAGAAC--TTT----TAGGGAAGTTAAGGTGCTCAGGGTCTTACCGTCGGGCCGTAGTGTTCCACATATTCATG…	TTTGTTTTACAAAGATATGCTCTTATTACAAATTGTAATCATAAAACTCTGGGTTTATACTATTTATGGTTTTCATTTCTATTTGGTACTTATGGTTTCCTATTATCTGTTATAATACGTACAGAATTATATTCTTCATCATTAAGAATAATTGCTCAAGAAAATGTTAATTTTTATAATATGATATTTACTATTCACGGTATTATTATGATATTCTTTAATATAATGCCTGGATTATTCGGTGGGTTTGGTAATTATTTTTTACCAATACTATGTGGTTCTTCAGAATTAGCTTATCCTAGAATTAATAGTATATCTTTATTATTGCAACCTATTGCATTTGGATTAGTCATATTATCAACTGCAGCTGAATTTGGAGGAGGAACTGGATGGACCTTA…	TTCTTTATATTTAGAGTTTATAGTAATATAAAAGCACATTTAGTATCATATTCTTCATTAACATCATTATATGCAACATCTTTAAAATATTTCTCTGTGGGTATCTTATTTTCTTTTAATCCTATCTTATTATTAATATTTGTTTACTCTATAAGAGAAAGTTTTTATTCTACATTTTCATCATTAGCATCTGGTATATTAGCTATAATTGCTTCAGAAGCATTATTATTTATTACATATTTTTGGGGTATTTTACACTTTTCTTTATCTCCTTATCCTTTATCTAATGAAGGTATAATTATAACATCATCCAGAATGTTAATTTTAACTATTACATTTATTTTAGCAAGTGCATCTTGTATGACTGCATGTGTACAATTTTTAATAGAAAAAGGAATG…	ATTAATTATAACTCTATAAATTTAGTTAAAGCACATTTAATAAATTACCCATGTCCATTAAACATTAACTTTTTATGGAATTATGGATTCCTATTAGGAATAGTATTTTTTATTCAAATATTAACTGGTGTATTATTAGCAACTTGCTATACTCCAGAAATATCTTATGCATATTATAGTGTACAACATATATTAAGAGAATTATGGAGTGGATGGTGTTTTAGATATATGCACGCCACAGGTGCTACATTTGTATTTATTTTAACTTACTTACATATCTTAAGAGGATTAAATTATTCATATTCTTACTTACCTTTATCATGGATAACCGGATTATTAATATTCTTAATTTCTATTGTTACTGCTTTTATGGGTTATGTATTACCTTGGGGTCAAATG…	TTCTAGGGTTTTT-CGCGTT--TTTTCAGGAGAAATCCGTATATCGATGTCTTT--TAATA--------ACTACGCTATTGGATTCAACGTCCAGGACTTCCTGACGCTTAGTAACGATTTCTACTTCCAGCAGCCA-TTTTGGTTCAGCTACTAGTTCACTGTCAACTACCATGTTACGACTTCGCACCGACTG-TTTCTTTTACCTCACGAGTCGATTATCAAGGTTTGATCCTTTAATCTCGTAACCATGCCAACACATAAGAAC--TTT----TAGGGAAGTTAAGGTGCTCAGGGTCTTACCGTCGGGCCGTAGTGTTCCACATATTCATGGATAATTCTATTTATTAGGAGTCTCAAACTAGCGACAATGGGGAAGTCGTTACACCATTCATG…	TTCTAGGGTTTTTTCAGGAGAAATCCGTATATCGATGTCTTTAACGCTATTGGATTCAACGTCCAGGACTTCCTGACGCTTAGTAACGATTTCTACTTCCAGCAGCCATTGTTCAGCTACTAGTTCACTGTCAACTACCATGTTACGACTTCGCACCGACTGTTTTACCTCACGAGTCGATATCAAGGTTTGATCCTTTAATCTCGTAACCATGCCAACACATAAGAACTTTAGGGAAGTTAAGGTGCTCAGGGTCTTACCGTCGGGCCGTAGTGTTCCACATATTCATGGATAATTCTATTTATTAGGAGTCTCAAACTAGCGACAATGGGGAAGTCGTTACACCATTCATCAGGTGGAGATTACCCACAAGGAATTTCGCTACCTTAGGACCGTTAC…
24	KT698209		Haemoproteus erythrogravidus	hZOCAP01	Zonotrichia capensis	GAGGATTCTCTCCACACTTCAATTCGTACTTCCACTACCAAAATATTCTCTCCTGTTCCAACATTCTAGGGTTTTT-CGCGTT--TTTTCAGGAGAAATCCGTATATCGATGTCTTT--TAATA--------ACTACGCTATTGGATTCAACGTCCAGGACTTCCTGACGCTTAGTAACGATTTCTACTTCCAGCAGCCA-TTTTGGTTCAGCTACTAGTTCACTGTCAACTACCATGTTACGACTTCGCACCGACTG-TTTCTTTTACCTCACGAGTCGATTATCAAGATTTGATCCTTTAATCTCGTAACCATGCCAACACATAAGAACTTTTT----TAGGGAAGTTAAGGTGCTCAGGGTCTTACCGTCGGGCCGTAGTGTTCCACATATTCATG…	ATTGTTTATCAAAGATATGCTCTTATTACAAATTGTAATCATAAAACTCTGGGTTTATACTACTTATGGTTTTCATTTTTATTTGGTAGCTATGGTTTTTTATTATCTATTATAATACGTACAGAATTATATTCCTCATCATTAAGAATAATTGCTCAAGAAAATGTTAATTTTTATAATATGATATTTACTATTCATGGTATTATTATGATATTCTTTAATATAATGCCAGGATTATTTGGTGGTTTTGGTAATTATTTTTTACCAATATTATGTGGTTCTGCAGAATTAGCTTATCCTAGAATCAATAGTATATCTTTATTATTACAACCTATTGCATTTGGGTTAGTTATATTATCTACAGCAGCAGAATTTGGAGGAGGTACTGGATGGACCTTA…	TTCTTTATATTTAGAGTTTATAATAATATAAAAGCACATTTAGTATCATACTCTTCATTAACTTCATTATATGCAACATCTTTAAAATATTTTTCCGTTGGTATTTTATTCTCTTTTAATCCTATTTTATTATTAATATTTGTTTATTCTATAAGGGAAAGTTTCTATTCTACATTTTCTTCATTAGCATCTGGTATATTAGCAATCATTGCTTCAGAAGCATTATTATTTATTACATATTTCTGGGGTATATTACATTTTTCTTTATCTCCATATCCATTATCTAATGAAGGTATAATTTTAACATCATCTAGAATGTTGATTTTAACTATTACATTTATTTTAGCAAGTGCATCTTGTATGACTGCATGTGTACAATTTCTAATAGAAAAAGGAATG…	ATTAATTATAATTCCATTAATTTAGCTAAAGCACATTTAATCAATTACCCATGTCCATTAAATATTAATTTCTTATGGAATTACGGATTCCTATTAGGAATAGTATTTTTTATTCAAATTTTAACTGGTGTATTATTAGCAACATGCTATACACCAGAAATATCTTATGCATACTATAGTGTACAACATATATTAAGAGAATTATGGAGTGGATGGTGTTTTAGATATATGCATGCTACCGGTGCTACATTTGTTTTTATTCTAACTTACTTACATATCTTAAGAGGATTAAATTATTCATATTCTTATTTACCTTTATCATGGATAACTGGATTAGTTATATTCTTAATTTCAATTGTTACCGCTTTTATGGGTTATGTATTACCTTGGGGTCAAATG…	TTCTAGGGTTTTT-CGCGTT--TTTTCAGGAGAAATCCGTATATCGATGTCTTT--TAATA--------ACTACGCTATTGGATTCAACGTCCAGGACTTCCTGACGCTTAGTAACGATTTCTACTTCCAGCAGCCA-TTTTGGTTCAGCTACTAGTTCACTGTCAACTACCATGTTACGACTTCGCACCGACTG-TTTCTTTTACCTCACGAGTCGATTATCAAGATTTGATCCTTTAATCTCGTAACCATGCCAACACATAAGAACTTTTT----TAGGGAAGTTAAGGTGCTCAGGGTCTTACCGTCGGGCCGTAGTGTTCCACATATTCATGGATAATTCTATTTATTAGGAGTCTCAAACTAGCGACAATGGGGAAGTCGTTACACCATTCATG…	TTCTAGGGTTTTTTCAGGAGAAATCCGTATATCGATGTCTTTAACGCTATTGGATTCAACGTCCAGGACTTCCTGACGCTTAGTAACGATTTCTACTTCCAGCAGCCATTGTTCAGCTACTAGTTCACTGTCAACTACCATGTTACGACTTCGCACCGACTGTTTTACCTCACGAGTCGATATCAAGATTTGATCCTTTAATCTCGTAACCATGCCAACACATAAGAACTTTAGGGAAGTTAAGGTGCTCAGGGTCTTACCGTCGGGCCGTAGTGTTCCACATATTCATGGATAATTCTATTTATTAGGAGTCTCAAACTAGCGACAATGGGGAAGTCGTTACACCATTCATCAGGTGGAGATTACCCACAAGGAATTTCGCTACCTTAGGACCGTTAC…
25	KT698210		Haemoproteus coatneyi	hARBRU02	Arremon brunneinucha	GAGGATTCTCTCCACACTTCAATTCGTACTTCCACTACCAAAATATTCTCTCCTGTTCCAACATTCTAGGGTTTTT-CGCGTT--TTTTCAGGAGAAATCCGTATATCGATGTCTTT--AAATA--------ACTACGCTATTGGATTCAACGTCCAGGACTTCCTGACGCTTAGTAACGATTTCTACTTCCAGCAGCCA-TTTTGGTTCAGCTACTAGTTCACTGTCAACTACCATGTTACGACTTCGCACCGACTG-TTTCTTTTACCTCACGAGTCGATTATCAAGATTTGATCCTTTAATCTCGTAACCATGCCAACACATAAGAAC-TTTT----TAGGGAAGTTAAGGTGCTCAGGGTCTTACCGTCGGGCCGTAGTGTTCCACATATTCATG…	ATTGTTTATCAAAGATATGCTCTTATTACAAATTGTAATCATAAAACTCTGGGTTTATACTACTTATGGTTTTCATTTTTATTTGGTAGCTATGGTTTTTTATTATCTATTATAATACGTACAGAATTATATTCCTCATCATTAAGAATAATTGCACAAGAAAATGTTAATTTTTATAATATGATATTTACTATTCATGGTATTATTATGATATTCTTTAATATAATGCCAGGACTATTTGGTGGGTTTGGTAATTATTTTCTACCTATATTATGTGGTTCTGCAGAATTAGCTTATCCTAGAATCAATAGTATATCTTTATTATTACAACCTATTGCATTTGGATTAGTTATATTATCTACAGCAGCAGAATTTGGAGGAGGTACTGGATGGACCTTA…	TTCTTTATATTTAGAGTTTATAATAATATAAAAGCACATTTAGTATCATACTCTTCATTAACTTCATTATATGCAACATCTTTAAAGTATTTTTCTGTTGGTATTTTATTCTCTTTTAATCCTATTTTATTATTAATATTTGTTTATTCTATAAGAGAAAGTTTCTATTCTACATTTTCTTCACTAGCATCTGGTATATTAGCAATCATTGCTTCAGAAGCATTATTATTTATTACATATTTCTGGGGTATATTACATTTTGCTTTATCTCCATATCCATTATCTAATGAAGGTATAATTTTAACATCATCTAGAATGTTGATTTTAACTATTACATTTATTCTAGCAAGTGCATCTTGTATGACTGCATGTGTACAATTTCTAATAGAAAAAGGAATG…	ATTAATTATAATTCTATTAATTTAGCTAAAGCACATTTAATCAATTACCCATGTCCATTAAATATTAATTTCTTATGGAATTACGGATTCCTATTAGGAATAGTATTTTTTATTCAAATTTTAACTGGTGTATTATTAGCAACATGCTATACACCAGAAATATCTTATGCATACTATAGTGTACAACATATATTAAGAGAATTATGGAGTGGTTGGTGTTTCAGATATATGCATGCTACTGGTGCTACATTTGTTTTTATTCTAACTTACTTACATATCTTAAGAGGATTAAATTATTCATATTCTTATTTACCTTTATCATGGATAACTGGATTAATTATATTCTTAATTTCAATTGTTACCGCTTTTATGGGTTATGTATTACCTTGGGGTCAAATG…	TTCTAGGGTTTTT-CGCGTT--TTTTCAGGAGAAATCCGTATATCGATGTCTTT--AAATA--------ACTACGCTATTGGATTCAACGTCCAGGACTTCCTGACGCTTAGTAACGATTTCTACTTCCAGCAGCCA-TTTTGGTTCAGCTACTAGTTCACTGTCAACTACCATGTTACGACTTCGCACCGACTG-TTTCTTTTACCTCACGAGTCGATTATCAAGATTTGATCCTTTAATCTCGTAACCATGCCAACACATAAGAAC-TTTT----TAGGGAAGTTAAGGTGCTCAGGGTCTTACCGTCGGGCCGTAGTGTTCCACATATTCATGGATAATTCTATTTATTAGGAGTCTCAAACTAGCGACAATGGGGAAGTCGTTACACCATTCATG…	TTCTAGGGTTTTTTCAGGAGAAATCCGTATATCGATGTCTTTAACGCTATTGGATTCAACGTCCAGGACTTCCTGACGCTTAGTAACGATTTCTACTTCCAGCAGCCATTGTTCAGCTACTAGTTCACTGTCAACTACCATGTTACGACTTCGCACCGACTGTTTTACCTCACGAGTCGATATCAAGATTTGATCCTTTAATCTCGTAACCATGCCAACACATAAGAACTTTAGGGAAGTTAAGGTGCTCAGGGTCTTACCGTCGGGCCGTAGTGTTCCACATATTCATGGATAATTCTATTTATTAGGAGTCTCAAACTAGCGACAATGGGGAAGTCGTTACACCATTCATCAGGTGGAGATTACCCACAAGGAATTTCGCTACCTTAGGACCGTTAC…
26	KY653807		Haemoproteus tartakovskyi	hSISKIN1	Loxia curvirostra	GAGGATTCTCTCCACACTTCAATTCGTACTTCCACTACCAAAATATTCTCTCCTGTTCCAACATTCTAGGGTTTTT-CGCGTT--TTTTCAGGAGAAATCCGTATATCGATGTCTTT--TAATA--------ACTACGCTATTGGATTCAACGTCCAGGACTTCCTGACGCTTAGTAACGATTTCTACTTCCAGCAGCCA-TTTTGGTTCAGCTACTAGTTCACTGTCAACTACCATGTTACGACTTCGCACCGACTG-TTTCTTTTACCTCACGAGTCGATTATCAAGATTTGATCCTTTAATCTCGTAACCATGCCAACACATAAGAACTTTTT----TAGGGAAGTTAAGGTGCTCAGGGTCTTACCGTCGGGCCGTAGTGTTCCACATATTCATG…	ATTGTTTTTCAAAGATATGCTCTTATTACAAATTGTAATCATAAAACTCTGGGTTTATACTACTTATGGTTTTCATTTTTATTTGGTAGCTATGGTTTTTTATTATCTATTATAATACGTACAGAATTATATTCCTCATCATTAAGAATTATTGCTCAAGAAAATGTTAATTTTTATAATATGATATTTACTATTCATGGTATTATTATGATATTCTTTAATATAATGCCAGGATTATTTGGTGGTTTTGGTAATTATTTTTTACCAATATTATGTGGTTCTTCAGAATTAGCTTATCCTAGAATCAATAGTATATCTTTATTATTACAACCTGTTGCATTTGGATTAGTTATATTATCTACAGCAGCAGAATTTGGAGGAGGAACTGGATGGACTTTA…	TTCTTTATATTTAGAGTTTATAATAATATAAAAGCACATTTAGTATCATACTCTTCATTAACCTCATTATATGCAACATCTTTAAAATATTTTTCCGTTGGTATTTTATTCTCTTTTAATCCTATTTTATTATTAATATTCGTTTATTCTATAAGAGAAAGTTTCTATTCTACATTCTCTTCATTAGCATCTGGTATATTAGCAATTATTGCTTCAGAAGCATTATTATTTATTACATATTTCTGGGGTATATTACATTTCTCTTTATCTCCATATCCTTTATCTAATGAAGGTATAATTCTAACATCATCTAGAATGTTAATTTTAACTATTACATTTATTTTAGCAAGTGCATCTTGTATGACTGCATGTGTACAATTTCTAATAGAAAAAGGAATG…	ATTAATTATAATTCCATTAATTTAGCTAAAGCACATTTAATAAATTACCCATGTCCATTAAATATTAATTTCTTATGGAATTACGGATTCCTATTAGGAATAGTATTTTTTATTCAAATTTTAACTGGTGTATTATTAGCAACATGTTATACACCAGAAATATCTTATGCATATTATAGTGTACAACATATATTAAGAGAATTATGGAGTGGATGGTGTTTCAGATATATGCATGCTACAGGTGCTACATTTGTTTTTATTCTAACTTACTTACATATATTAAGAGGATTAAACTATTCATACTCTTATTTACCTTTATCATGGATAACTGGATTAGTAATATTCTTAATTTCAATTGTTACCGCTTTTATGGGTTATGTATTACCTTGGGGTCAAATG…	TTCTAGGGTTTTT-CGCGTT--TTTTCAGGAGAAATCCGTATATCGATGTCTTT--TAATA--------ACTACGCTATTGGATTCAACGTCCAGGACTTCCTGACGCTTAGTAACGATTTCTACTTCCAGCAGCCA-TTTTGGTTCAGCTACTAGTTCACTGTCAACTACCATGTTACGACTTCGCACCGACTG-TTTCTTTTACCTCACGAGTCGATTATCAAGATTTGATCCTTTAATCTCGTAACCATGCCAACACATAAGAACTTTTT----TAGGGAAGTTAAGGTGCTCAGGGTCTTACCGTCGGGCCGTAGTGTTCCACATATTCATGGATAATTCTATTTATTAGGAGTCTCAAACTAGCGACAATGGGGAAGTCGTTACACCATTCATG…	TTCTAGGGTTTTTTCAGGAGAAATCCGTATATCGATGTCTTTAACGCTATTGGATTCAACGTCCAGGACTTCCTGACGCTTAGTAACGATTTCTACTTCCAGCAGCCATTGTTCAGCTACTAGTTCACTGTCAACTACCATGTTACGACTTCGCACCGACTGTTTTACCTCACGAGTCGATATCAAGATTTGATCCTTTAATCTCGTAACCATGCCAACACATAAGAACTTTAGGGAAGTTAAGGTGCTCAGGGTCTTACCGTCGGGCCGTAGTGTTCCACATATTCATGGATAATTCTATTTATTAGGAGTCTCAAACTAGCGACAATGGGGAAGTCGTTACACCATTCATCAGGTGGAGATTACCCACAAGGAATTTCGCTACCTTAGGACCGTTAC…
27	KY653752		Haemoproteus coatneyi	hTANIG01	Tangara nigroviridis	GAGGATTCTCTCCACACTTCAATTCGTACTTCCACTACCAAAATATTCTCTCCTGTTCCAACATTCTAGGGTTTTT-CGCGTT--TTTTCAGGAGAAATCCGTATATCGATGTCTTT--AAATA--------ACTACGCTATTGGATTCAACGTCCAGGACTTCCTGACGCTTAGTAACGATTTCTACTTCCAGCAGCCA-TTTTGGTTCAGCTACTAGTTCACTGTCAACTACCATGTTACGACTTCGCACCGACTG-TTTCTTTTACCTCACGAGTCGATTATCAAGATTTGATCCTTTAATCTCGTAACCATGCCAACACATAAGAAC-TTTT----TAGGGAAGTTAAGGTGCTCAGGGTCTTACCGTCGGGCCGTAGTGTTCCACATATTCATG…	ATTGTTTATCAAAGATATGCTATTATTACAAATTGTAATCATAAAACTCTGGGTTTATACTACTTATGGTTTTCATTTTTATTTGGTAGCTATGGTTTTTTATTATCTGTTATAATACGTACAGAATTATATTCCTCATCATTAAGAATAATTGCTCAAGAAAATGTTAATTTTTATAATATGATATTTACTATTCATGGTATTATTATGATATTCTTTAATATAATGCCAGGATTATTTGGTGGTTTTGGTAATTATTTTTTACCAATATTATGTGGTTCTTCAGAGTTAGCTTATCCTAGAATAAATAGTATATCTTTATTATTACAACCTGTTGCATTTGGGTTAGTTATATTATCTACAGCAGCAGAATTTGGAGGAGGAACTGGATGGACCTTA…	TTCTTTATATTTAGAGTTTATAATAATATAAAAGCACATTTAGTATCATACTCTTCATTAACTTCATTATATGCAACATCTTTAAAATATTTTTCCGTTGGTATTTTATTTTCTTTTAATCCTATTTTATTATTAATATTTGTTTATTCTATAAGAGAAAGTTTCTATTCTACATTTTCTTCATTAGCATCTGGTATATTAGCAATCATTGCTTCAGAAGCATTATTATTTATCACATATTTCTGGGGTATATTACATTTCTCTTTATCTCCATATCCTTTATCTAATGAAGGTATAATTTTAACATCATCTAGAATGTTGATTTTAACTATTACATTTATTTTAGCAAGTGCATCTTGTATGACTGCATGTGTACAATTTCTAATAGAAAAAGGAATG…	ATTAATTATAATTCCATTAATTTAGCTAAAGCACATTTAATAAATTACCCATGTCCATTAAATATTAATTTCTTATGGAATTACGGATTCCTATTAGGAATAGTATTTTTTATTCAAATTTTAACTGGTGTATTATTAGCAACATGTTATACACCAGAAATATCTTATGCATACTATAGTGTACAACATATATTAAGAGAATTATGGAGTGGATGGTGTTTCAGATATATGCATGCTACCGGTGCTACATTTGTTTTTATTCTAACTTACTTACATATTTTAAGAGGGTTAAACTATTCATATTCTTATTTACCTTTATCATGGATAACTGGATTAGTTATATTCTTAATTTCAATTGTTACCGCTTTTATGGGTTATGTATTACCTTGGGGTCAAATG…	TTCTAGGGTTTTT-CGCGTT--TTTTCAGGAGAAATCCGTATATCGATGTCTTT--AAATA--------ACTACGCTATTGGATTCAACGTCCAGGACTTCCTGACGCTTAGTAACGATTTCTACTTCCAGCAGCCA-TTTTGGTTCAGCTACTAGTTCACTGTCAACTACCATGTTACGACTTCGCACCGACTG-TTTCTTTTACCTCACGAGTCGATTATCAAGATTTGATCCTTTAATCTCGTAACCATGCCAACACATAAGAAC-TTTT----TAGGGAAGTTAAGGTGCTCAGGGTCTTACCGTCGGGCCGTAGTGTTCCACATATTCATGGATAATTCTATTTATTAGGAGTCTCAAACTAGCGACAATGGGGAAGTCGTTACACCATTCATG…	TTCTAGGGTTTTTTCAGGAGAAATCCGTATATCGATGTCTTTAACGCTATTGGATTCAACGTCCAGGACTTCCTGACGCTTAGTAACGATTTCTACTTCCAGCAGCCATTGTTCAGCTACTAGTTCACTGTCAACTACCATGTTACGACTTCGCACCGACTGTTTTACCTCACGAGTCGATATCAAGATTTGATCCTTTAATCTCGTAACCATGCCAACACATAAGAACTTTAGGGAAGTTAAGGTGCTCAGGGTCTTACCGTCGGGCCGTAGTGTTCCACATATTCATGGATAATTCTATTTATTAGGAGTCTCAAACTAGCGACAATGGGGAAGTCGTTACACCATTCATCAGGTGGAGATTACCCACAAGGAATTTCGCTACCTTAGGACCGTTAC…
28	OR327004		Haemoproteus micronuclearis	hRBQ11	Foudia omissa	GAGGATTCTCTCCACACTTCAATTCGTACTTCCACTACCAAAATATTCTCTCCTGTTCCAACATTCTAGGGTTTTT-CGCGTT--TTTTCAGGAGAAATCCGTATATCGATGTCTTT--AAATA--------ACTACGCTATTGGATTCAACGTCCAGGACTTCCTGACGCTTAGTAACGATTTCTACTTCCAGCAGCCA-TTTTGGTTCAGCTACTAGTTCACTGTCAACTACCATGTTACGACTTCGCACCGACTG-TTTCTTTTACCTCACGAGTCGATTATCAAGATTTGATCCTTTAATCTCGTAACCATGCCAACACATAAGAACTTTTT----TAGGGAAGTTAAGGTGCTCAGGGTCTTACCGTCGGGCCGTAGTGTTCCACATATTCATG…	ATTGTTTATCAAAGATATGCTATTATTACAAATTGTAATCATAAAACTCTGGGTTTATACTACTTATGGTTCTCATTTTTATTTGGTAGCTATGGTTTTTTATTATCTATTATAATACGTACAGAATTATATTCCTCATCATTAAGAATAATTGCTCAAGAAAATGTTAATTTTTATAATATGATATTTACTATTCATGGTATTATTATGATATTCTTTAATATAATGCCAGGATTATTTGGTGGCTTTGGTAATTATTTTTTACCAATACTATGTGGTTCTTCAGAGTTAGCCTATCCTAGAATAAATAGTATATCCTTATTATTACAACCTGTTGCATTTGGATTAGTAATATTATCTACAGCAGCAGAATTTGGAGGAGGTACTGGATGGACCCTA…	TTCTTTATATTTAGAGTTTATAATAATATAAAAGCACATTTAGTATCATACTCTTCATTAACTTCATTATATGCAACATCTTTAAAATATTTTTCCGTTGGTATTTTATTCTCTTTTAATCCTATTTTATTATTAATATTTGTTTATTCTATTAGAGAAAGTTTTTATTCTACATTTTCTTCATTAGCATCTGGTATATTAGCTATTATTGCTTCAGAAGCATTATTATTTATTACATATTTCTGGGGTATATTACATTTTTCTTTATCTCCATATCCTTTATCTAATGAAGGTATAATTTTAACATCATCTAGAATGCTAATTTTAACTATTACATTTATTTTAGCAAGTGCTTCTTGTATGACTGCATGTGTACAATTTCTAATAGAAAAAGGAATG…	ATTAATTATAATTCAATTAATTTAGCTAAAGCACATTTAATAAATTACCCATGTCCATTAAACATTAATTTCTTATGGAATTATGGATTCCTATTAGGAATAGTATTTTTTATTCAAATTTTAACTGGTGTATTATTAGCAACTTGTTATACTCCAGAAATATCTTATGCTTATTATAGTGTACAACATATATTAAGAGAATTATGGAGTGGATGGTGTTTCAGATATATGCATGCTACCGGTGCTACATTTGTATTTATTTTAACTTATCTACATATTTTAAGAGGATTAAACTATTCATATTCTTATTTACCTCTATCATGGATATCTGGATTATTAATATTCTTAATTTCTATTGTTACCGCTTTTATGGGTTATGTATTACCTTGGGGTCAAATG…	TTCTAGGGTTTTT-CGCGTT--TTTTCAGGAGAAATCCGTATATCGATGTCTTT--AAATA--------ACTACGCTATTGGATTCAACGTCCAGGACTTCCTGACGCTTAGTAACGATTTCTACTTCCAGCAGCCA-TTTTGGTTCAGCTACTAGTTCACTGTCAACTACCATGTTACGACTTCGCACCGACTG-TTTCTTTTACCTCACGAGTCGATTATCAAGATTTGATCCTTTAATCTCGTAACCATGCCAACACATAAGAACTTTTT----TAGGGAAGTTAAGGTGCTCAGGGTCTTACCGTCGGGCCGTAGTGTTCCACATATTCATGGATAATTCTATTTATTAGGAGTCTCAAACTAGCGACAATGGGGAAGTCGTTACACCATTCATG…	TTCTAGGGTTTTTTCAGGAGAAATCCGTATATCGATGTCTTTAACGCTATTGGATTCAACGTCCAGGACTTCCTGACGCTTAGTAACGATTTCTACTTCCAGCAGCCATTGTTCAGCTACTAGTTCACTGTCAACTACCATGTTACGACTTCGCACCGACTGTTTTACCTCACGAGTCGATATCAAGATTTGATCCTTTAATCTCGTAACCATGCCAACACATAAGAACTTTAGGGAAGTTAAGGTGCTCAGGGTCTTACCGTCGGGCCGTAGTGTTCCACATATTCATGGATAATTCTATTTATTAGGAGTCTCAAACTAGCGACAATGGGGAAGTCGTTACACCATTCATCAGGTGGAGATTACCCACAAGGAATTTCGCTACCTTAGGACCGTTAC…
29	KY653787		Haemoproteus lanii	hRB1	Lanius collurio	GAGGATTCTCTCCACACTTCAATTCGTACTTCCACTACCAAAATATTCTCTCCTATTCTAACATTCTAGGTTTTTT-CGCGTT--TTTTCAGGAGAAATCCGTATATCGATGTCTTT--TAATA--------TCTATACTATTGGATTCAACGTCCAGGACTTCCTGACGTTTAGTAACGATTTCTACTTCCAGCAACCA-TTTTGGTTCAGCTACTAGTTCACTGTCAACTACCATGTTACGACTTCGCACCGACTG-TTTATTTTACCTAACGAGTCGATTAATAAGATTTTATCCTTTAATCTCGTAACCATGTCAACATATAAGAAC-TTTT----TAGGGAAGTTAAGGTGCTCAGGGTCTTACCGTCGGGCCGTAGTGTTCCACATATTCATG…	ATTGTTTTACAAAGATATGCTCTTATTACAAATTGTAATCATAAAACTTTGGGTTTATACTATTTATGGTTTTCATTTATATTTGGTATATATGGTTTTTTATTATCTGTTATAATACGTACAGAATTATATTCTTCATCATTAAGAATTATTGCTCAAGAAAATGTTAATTATTATAATATGATATTTACTATTCATGGTATTATTATGATATTCTTTAATATAATGCCTGGATTATTTGGTGGTTATGGTAATTATTTTTTACCAATATTATGTGGTTCATCTGAATTAGCTTACCCTAGAATTAATAGTATATCTCTATTATTACAACCTATTGCATTTGGACTTATTATATTATCAACAACAGCTGAATTTGGAGGAGGAACTGGATGGACCTTA…	TTCTTTATATTTAGAGTTTATAGTAATATAAAAGCACATTTAGTATCATATTCCTCATTAACATCATTATATGCAACATCTTTAAAATATTTCTCAGTTGGTATTTTATTTACATTTAATCCTATATTATTATTAATATTTGTTTATTCTATAAGAGAAAGTTTATATACTACATTTTCATCATTAGCTTCAGGTATATTAGGTATTATTGCTTCAGAAGCATTATTATTTATAACATATTTTTGGGGTATTTTACATTTTAGTTTATCTCCTTATCCTTTATCAAATGAAGGTATAATTTTAACATCATCTAGAATGTTAATCTTAACTATTACATTTATTTTAGCTAGTGCATCTTGTATGACTGCATGTGTACAATTTTTAATAGAAAAAGGAATG…	ATTAATTATAATTCTATAAATTTAGCTAAAGCACATTTAATAAATTACCCATGTCCATTAAATATTAATTTCTTATGGAACTATGGATTTCTATTAGGAATAGTATTTTTTATTCAAATACTAACTGGTGTATTATTAGCAACTTGTTATACTCCTGAAATTTCTTATGCATACTATAGTGTACAACATATATTAAGAGAACTATGGAGTGGATGGTGTTTTAGATACATGCATGCTACTGGAGCTACATTTGTTTTTATTTTAACTTACTTACATATTTTAAGAGGATTAAATTACTCATATTCATATTTACCTTTATCATGGATTACTGGATTAATAATATTCTTAATTTCTATTGTTACTGCTTTCATGGGTTATGTTTTACCTTGGGGTCAAATG…	TTCTAGGTTTTTT-CGCGTT--TTTTCAGGAGAAATCCGTATATCGATGTCTTT--TAATA--------TCTATACTATTGGATTCAACGTCCAGGACTTCCTGACGTTTAGTAACGATTTCTACTTCCAGCAACCA-TTTTGGTTCAGCTACTAGTTCACTGTCAACTACCATGTTACGACTTCGCACCGACTG-TTTATTTTACCTAACGAGTCGATTAATAAGATTTTATCCTTTAATCTCGTAACCATGTCAACATATAAGAAC-TTTT----TAGGGAAGTTAAGGTGCTCAGGGTCTTACCGTCGGGCCGTAGTGTTCCACATATTCATGGATAATTCTATTTATTAGGAGTCTCAAACTAGCGACAATGGGGAAGTCGTTACACCATTCATG…	TTCTAGGTTTTTTTCAGGAGAAATCCGTATATCGATGTCTTTAATACTATTGGATTCAACGTCCAGGACTTCCTGACGTTTAGTAACGATTTCTACTTCCAGCAACCATTGTTCAGCTACTAGTTCACTGTCAACTACCATGTTACGACTTCGCACCGACTGTTTTACCTAACGAGTCGATAATAAGATTTTATCCTTTAATCTCGTAACCATGTCAACATATAAGAACTTTAGGGAAGTTAAGGTGCTCAGGGTCTTACCGTCGGGCCGTAGTGTTCCACATATTCATGGATAATTCTATTTATTAGGAGTCTCAAACTAGCGACAATGGGGAAGTCGTTACACCATTCATCAGGTGGAGATTACCCACAAGGAATTTCGCTACCTTAGGACCGTTAC…
30	MT513721		Haemoproteus belopolskyi	hARW1	Acrocephalus scirpaceus	--------------CACTTCAATTCGTACTTCCACTACCAAAATATTATCTCCTATTCCAACATTCTAGGGTTTTT-CGCGTT--TTTTCAGGAGAAATCCGTATATCGATGTCTTT--TAAAA--------ACTACGCTATTGGATTCAACGTCCAGGACTTCCTGACGCTTAGTAACGATTTCTACTTCCAGCAGCCA-TTTTGGTTCAGCTACTAGTTCACTGTCAACTACCATGTTACGACTTCGCACCGACTG-TTTCTTTTACCTCACGAGTCGATTATCAAGGTTTGATCCTTTAATCTCGTAACCATGCCAACACATAAGAAC-TTTT----TAGGGAAGTTAAGGTGCTCAGGGTCTTACCGTCGGGCCGTAGTGTTCCACATATTCATG…	ATTGTTTTACAAAGATATACTCTTATTACAAATTGTAATCATAAAACTCTGGGTTTATACTATTTATGGTTTTCATTTTTATTTGGTAGTTATGGTTTTCTATTATCTGTTATAATACGTACAGAATTATACTCCTCATCACTAAGAATTATTGCTCAAGAAAATGTTAACTTTTATAATATGATATTTACTATTCATGGTATTATTATGATATTCTTTAATATAATGCCTGGATTATTTGGTGGTTTTGGTAATTATTTTCTACCAATTCTATGTGGTTCTTCAGAATTAGCCTATCCTAGAATTAATAGTATATCTTTATTACTACAACCTATTGCATTTGGACTTGTTATATTATCAACAACAGCTGAATTTGGAGGAGGAACTGGATGGACATTA…	TTCTTTATATTTAGAGTTTATAGTAATATAAAAGCACATTTAGTATCATACTCTTCATTAACGTCATTATATGCAACATCTTTAAAATATTTTTCTGTAGGTATTTTATTCTCATTTAATCCTATATTACTATTAATATTTGTTTACTCAATAAGAGAAAGTTTATATACTACATTTTCATCAGTAGCTTCCGGTATATTAGGTATTATTGCTTCAGAAGCATTATTATTTATAACATATTTTTGGGGTATCTTACATTTTAGTTTATCTCCTTATCCTTTATCAAATGAAGGTATAATTTTAACATCATCTAGAATGTTAATATTAACTATTACATTTATTTTAGCTAGTGCATCTTGTATGACTGCATGTGTACAATTTTTAATAGAAAAAGGAATG…	ACTAATTATAACTCTATAAATTTAGCTAAAGCACATTTAATTAATTACCCTTGTCCATTAAATATAAATTTCTTATGGAATTATGGATTCCTATTAGGAATAGTATTTTTTATTCAAATATTAACTGGTGTATTATTAGCAACTTGCTATACTCCAGAAATATCTTATGCATATTATAGTGTTCAACATATATTAAGAGAACTATGGAGTGGATGGTGTTTTAGATATATGCACGCTACTGGAGCTACATTTGTTTTTATTTTAACTTACTTACATATTTTAAGAGGATTAAATTACTCATATTCATATTTACCTTTATCATGGATATCTGGATTAATAATATTCTTAATCTCTATTGTTACTGCCTTTATGGGTTATGTATTACCTTGGGGTCAAATG…	TTCTAGGGTTTTT-CGCGTT--TTTTCAGGAGAAATCCGTATATCGATGTCTTT--TAAAA--------ACTACGCTATTGGATTCAACGTCCAGGACTTCCTGACGCTTAGTAACGATTTCTACTTCCAGCAGCCA-TTTTGGTTCAGCTACTAGTTCACTGTCAACTACCATGTTACGACTTCGCACCGACTG-TTTCTTTTACCTCACGAGTCGATTATCAAGGTTTGATCCTTTAATCTCGTAACCATGCCAACACATAAGAAC-TTTT----TAGGGAAGTTAAGGTGCTCAGGGTCTTACCGTCGGGCCGTAGTGTTCCACATATTCATGGATAATTCTATTTATTAGGAGTCTCAAACTAGCGACAATGGGGAAGTCGTTACACCATTCATG…	TTCTAGGGTTTTTTCAGGAGAAATCCGTATATCGATGTCTTTAACGCTATTGGATTCAACGTCCAGGACTTCCTGACGCTTAGTAACGATTTCTACTTCCAGCAGCCATTGTTCAGCTACTAGTTCACTGTCAACTACCATGTTACGACTTCGCACCGACTGTTTTACCTCACGAGTCGATATCAAGGTTTGATCCTTTAATCTCGTAACCATGCCAACACATAAGAACTTTAGGGAAGTTAAGGTGCTCAGGGTCTTACCGTCGGGCCGTAGTGTTCCACATATTCATGGATAATTCTATTTATTAGGAGTCTCAAACTAGCGACAATGGGGAAGTCGTTACACCATTCATCAGGTGGAGATTACCCACAAGGAATTTCGCTACCTTAGGACCGTTAC…
31	MT513732		Haemoproteus nucleocondensus	hGRW01	Acrocephalus arundinaceus	--------------CACTTCAATTCGTACTTCCACTACCAAAATATTATCTCCTATTCCAACATTCTAGGGTTTTT-CGCGTT--TTTTCAGGAGAAATCCGTATATCGATGTCTTT--TAATA--------ACTACGCTATTGGATTCAACGTCCAGGACTTCCTGACGCTTAGTAACGATTTCTACTTCCAGCAGCCA-TTTTGGTTCAGCTACTAGTTCACTGTCAACTACCATGTTACGACTTCGCACCGACTG-TTTCTTTTACCTCACGAGTCGATTATCAAGGTTTGATCCTTTAATCTCGTAACCATGCCAACACATAAGAAC-TTTT----TAGGGAAGTTAAGGTGCTCAGGGTCTTACCGTCGGGCCGTAGTGTTCCACATATTCATG…	ATTGTTTTACAAAGATATACTCTTATTACAAATTGTAATCATAAAACTCTGGGTTTATACTATTTATGGTTTTCATTTTTATTTGGTAGTTATGGTTTTCTATTATCTGTTATAATACGTACAGAATTATATTCCTCATCACTAAGAATTATTGCTCAAGAAAATGTTAACTTCTATAATATGATATTTACAATTCATGGTATTATTATGATCTTCTTTAATATAATGCCTGGATTATTTGGTGGTTTTGGTAACTATTTTCTACCAATTCTATGCGGTTCTTCTGAATTAGCTTACCCTAGAATTAATAGTATATCTTTATTATTACAACCTATTGCATTTGGACTTGTTATATTATCAACAACAGCTGAATTTGGAGGAGGAACTGGATGGACATTA…	TTCTTTATTTTTAGAGTTTATAGTAATATAAAAGCACATTTAGTATCATACTCTTCATTAACTTCATTATATGCAACATCTTTAAAATATTTTTCTGTTGGTATTTTATTCTCATTTAATCCTATATTATTATTAATATTTGTTTATTCTATAAGAGAAAGTTTATATACTACATTTTCATCTGTAGCTTCTGGTATATTAGGAATTATTGCTTCAGAAGCATTATTATTTATAACATATTTTTGGGGTATTTTACATTTTAGTTTATCTCCTTATCCTTTATCTAATGAAGGTATAATTTTAACATCATCTAGAATGCTAATCTTAACTATTACATTTATTTTAGCTAGTGCATCTTGTATGACTGCATGTGTACAATTTTTAATAGAAAAAGGAATG…	ATTAATTATAACTCTATAAATTTAGCCAAAGCACATTTAATTAATTACCCTTGTCCATTAAATATAAATTTCTTATGGAATTATGGATTCCTATTAGGAATAGTATTTTTTATTCAAATATTAACTGGTGTATTATTAGCTACTTGCTATACTCCTGAAATATCTTATGCATATTATAGTGTTCAACATATTTTAAGAGAACTATGGAGTGGATGGTGTTTCAGATATATGCATGCTACTGGAGCTACATTTGTTTTTATTTTAACTTACTTACATATTTTAAGAGGATTAAATTACTCATATTCATACTTACCTTTATCATGGATATCTGGACTATTAATATTCTTAATTTCTATTGTTACTGCTTTTATGGGTTATGTATTACCTTGGGGTCAAATG…	TTCTAGGGTTTTT-CGCGTT--TTTTCAGGAGAAATCCGTATATCGATGTCTTT--TAATA--------ACTACGCTATTGGATTCAACGTCCAGGACTTCCTGACGCTTAGTAACGATTTCTACTTCCAGCAGCCA-TTTTGGTTCAGCTACTAGTTCACTGTCAACTACCATGTTACGACTTCGCACCGACTG-TTTCTTTTACCTCACGAGTCGATTATCAAGGTTTGATCCTTTAATCTCGTAACCATGCCAACACATAAGAAC-TTTT----TAGGGAAGTTAAGGTGCTCAGGGTCTTACCGTCGGGCCGTAGTGTTCCACATATTCATGGATAATTCTATTTATTAGGAGTCTCAAACTAGCGACAATGGGGAAGTCGTTACACCATTCATG…	TTCTAGGGTTTTTTCAGGAGAAATCCGTATATCGATGTCTTTAACGCTATTGGATTCAACGTCCAGGACTTCCTGACGCTTAGTAACGATTTCTACTTCCAGCAGCCATTGTTCAGCTACTAGTTCACTGTCAACTACCATGTTACGACTTCGCACCGACTGTTTTACCTCACGAGTCGATATCAAGGTTTGATCCTTTAATCTCGTAACCATGCCAACACATAAGAACTTTAGGGAAGTTAAGGTGCTCAGGGTCTTACCGTCGGGCCGTAGTGTTCCACATATTCATGGATAATTCTATTTATTAGGAGTCTCAAACTAGCGACAATGGGGAAGTCGTTACACCATTCATCAGGTGGAGATTACCCACAAGGAATTTCGCTACCTTAGGACCGTTAC…
32	MT513738		Haemoproteus payevskyi	hRW1	Acrocephalus scirpaceus	--------------CACTTCAATTCGTACTTCCACTACCAAAATATTCTCTCCTATTCCAACATTCTAGGGTTTTT-CGCGTT--TTTTCAGGAGAAATCCGTATATCGATGTCTTT--TAATA--------ACTACGCTATTGGATTCAACGTCCAGGACTTCCTGACGCTTAGTAACGATTTCTACTTCCAGCAGCCA-TTTTGGTTCAGCTACTAGTTCACTGTCAACTACCATGTTACGACTTCGCACCGACTG-TTTCTTTTACCTCACGAGTCGATTATCAAGGTTTGATCCTTTAATCTCGTAACCATGCCAACACATAAGAAC-TTTT----TAGGGAAGTTAAGGTGCTCAGGGTCTTACCGTCGGGCCGTAGTGTTCCACATATTCATG…	ATTGTTTTACAAAGATATACTCTTATTACAAATTGTAATCATAAAACTTTGGGTTTATACTATTTATGGTTTTCATTTTTATTTGGTAGTTATGGTTTTCTATTATCTGTTATAATACGTACAGAATTATATTCATCATCACTAAGAATTATTGCTCAAGAAAATGTTAATTTTTATAATATGATATTTACTATTCATGGTATTATTATGATATTCTTTAATATAATGCCTGGATTATTTGGTGGTTTTGGTAATTATTTTTTACCAATACTATGTGGTTCTTCTGAATTAGCTTATCCTAGAATTAATAGTATATCTTTATTATTACAACCTATTGCATTTGGACTTGTTATATTATCAACAACAGCTGAATTTGGAGGAGGTACTGGATGGACTTTA…	TTCTTTATATTTAGAGTTTATAGTAATATAAAAGCACATTTAGTATCATACTCTTCATTAACATCATTATATGCAACATCTTTAAAATATTTTTCTGTTGGTATTTTATTCTCATTTAATCCTATATTATTATTAATATTTGTTTATTCTATAAGAGAAAGTTTATATACTACATTTTCATCATTAGCTTCTGGTATATTAGCAATAATTGTTTCAGAAGCATTATTATTTATAACATATTTTTGGGGTATTTTACATTTTAGTTTATCACCATATCCTTTATCAAATGAAGGTATAATTTTAACATCATCTAGAATGCTAATTTTAACTATTACATTTATTTTAGCTAGTGCATCTTGTATGACTGCATGTGTACAATTTTTAATAGAAAAAGGAATG…	ATTAATTATAATTCTATAAATTTAGCTAAAGCACATTTAATAAATTACCCATGTCCATTAAATATTAATTTCTTATGGAACTATGGATTCTTATTAGGAATAGTATTTTTTATTCAAATATTAACTGGTGTATTATTAGCAACTTGCTATACTCCTGAAATTTCTTATGCATATTATAGTGTACAACATATATTAAGAGAATTATGGAGTGGATGGTGTTTTAGATATATGCATGCTACTGGTGCTACATTTGTTTTTATTTTAACTTACTTACATATTTTAAGAGGATTAAATTACTCATATTCATACTTACCAGCATCATGGATAAGTGGACTAGTAATATTCTTAATTTCTATTGTTACTGCTTTTATGGGTTATGTTTTACCTTGGGGTCAAATG…	TTCTAGGGTTTTT-CGCGTT--TTTTCAGGAGAAATCCGTATATCGATGTCTTT--TAATA--------ACTACGCTATTGGATTCAACGTCCAGGACTTCCTGACGCTTAGTAACGATTTCTACTTCCAGCAGCCA-TTTTGGTTCAGCTACTAGTTCACTGTCAACTACCATGTTACGACTTCGCACCGACTG-TTTCTTTTACCTCACGAGTCGATTATCAAGGTTTGATCCTTTAATCTCGTAACCATGCCAACACATAAGAAC-TTTT----TAGGGAAGTTAAGGTGCTCAGGGTCTTACCGTCGGGCCGTAGTGTTCCACATATTCATGGATAATTCTATTTATTAGGAGTCTCAAACTAGCGACAATGGGGAAGTCGTTACACCATTCATG…	TTCTAGGGTTTTTTCAGGAGAAATCCGTATATCGATGTCTTTAACGCTATTGGATTCAACGTCCAGGACTTCCTGACGCTTAGTAACGATTTCTACTTCCAGCAGCCATTGTTCAGCTACTAGTTCACTGTCAACTACCATGTTACGACTTCGCACCGACTGTTTTACCTCACGAGTCGATATCAAGGTTTGATCCTTTAATCTCGTAACCATGCCAACACATAAGAACTTTAGGGAAGTTAAGGTGCTCAGGGTCTTACCGTCGGGCCGTAGTGTTCCACATATTCATGGATAATTCTATTTATTAGGAGTCTCAAACTAGCGACAATGGGGAAGTCGTTACACCATTCATCAGGTGGAGATTACCCACAAGGAATTTCGCTACCTTAGGACCGTTAC…
33	KY200985		Haemoproteus sp.	hTYTAL6	Tyto alba	GAGGATTCTCTCCACACTTCAATTCGTACTTCCACTACCAAAATATTCTCTCCTGTTCCAACATTCTAGGATTTTT-CGCGTT--TTTTCAGGAGAAATCCGTATATCGATGTCTTT--TAATA--------ACTACGCTATTGGATTCAACGTCCAGGACTTCCTGACGCTTAGTAACGATTTCTACTTCCAGCAGCCA-TTTTGGTTCAGCTACTAGTTCACTGTCAACTACCATGTTACGACTTCGCACCGACTG-TTTCTTTTACCTCACGAGTCGA-TATCAAAATTTGATCCTTAAATCTCGTAACCATGCCAACACATAAGAAC-TTTT----TAGGGAAGTTAAGGTGCTCAGGGTCTTACCGTCGGGCCGTAGTGTTCCACATATTCATG…	ATTGTTTTTCAAAGATATGCTATTATTACAAATTGTAATCATAAAACTTTAGGTTTATATTATTTATGGTTTTCATTTATATTTGGTATTTATGGTTTTTTATTATCAATTATAATACGTACAGAATTATACTCTTCATCATTAAAAATTATTGCTCAAGAAAATGTTAACTTTTACAATATGGTATTTACTATTCATGGTATTATTATGATCTTTTTTAATATAATGCCTGGATTATTTGGTGGTTTTGGTAATTATTTTTTACCAATATTATGTGGTTCTCCAGAATTAGCTTATCCTAGACTTAATAGTATATCATTACTATTACAACCTGTTGCATTTGGATTAGTTATATTATCAACAGCAGCAGAATTTGGTGGAGGTACTGGATGGACTTTA…	TTCTTTATATTTAGAGTTTATAGTAATATAAAAGCACATTTAGTATCATATTCTTCATTAACATCATTATATGCAACATCTTTAAAATATTTTTCTGTTGGTATTTTATTTACATTTAATCCTATACTTTTATTAATATTTGTTTATTCTATAAGAGAAAGTTTATATTCTACATTTTCATCATTAGCATCTGGTATATTAGCTATTATTGCTTCAGAAGCATTATTATTTATTACATATTTCTGGGGTATTTTACATTTTACTTTATCACCATATCCTTTATCTAATGAAGGTATTATTTTAACCTCATCTAGAATGTTAATTTTAACTATTACATTTATTTTAGCAAGTGCATCATGTATGACTGCATGTGTACAATTTCTAATAGAAAAAGGAATG…	ATTAATTATAATTCTATAAATTTAATTAAAGCACATTTAATGAATTACCCATGTCCATTAAATATAAACTTTTTATGGAATTATGGATTCCTATTAGGTATAGTATTTTTTATTCAAATTTTAACTGGTGTTCTATTAGCTACATGTTATACACCAGAAATTTCATATGCATATTATAGTGTTCAACATATATTAAGAGAATTATGGAGTGGATGGTGTTTTAGATATATGCATGCTACTGGTGCTACATTTGTTTTTATATTAATATATTTACATATCTTAAGAGGATTAAATTATTCATATTCATATTTACCTATAACATGGATAACTGGATTAATTATTTTCTTAATTTCAATTGTTACTGCTTTTATGGGTTACGTTTTACCTTGGGGTCAAATG…	TTCTAGGATTTTT-CGCGTT--TTTTCAGGAGAAATCCGTATATCGATGTCTTT--TAATA--------ACTACGCTATTGGATTCAACGTCCAGGACTTCCTGACGCTTAGTAACGATTTCTACTTCCAGCAGCCA-TTTTGGTTCAGCTACTAGTTCACTGTCAACTACCATGTTACGACTTCGCACCGACTG-TTTCTTTTACCTCACGAGTCGA-TATCAAAATTTGATCCTTAAATCTCGTAACCATGCCAACACATAAGAAC-TTTT----TAGGGAAGTTAAGGTGCTCAGGGTCTTACCGTCGGGCCGTAGTGTTCCACATATTCATGGATAATTCTATTTATTAGGAGTCTCAAACTAGCGACAATGTGGAAGTCGTTACACCATTCATG…	TTCTAGGATTTTTTCAGGAGAAATCCGTATATCGATGTCTTTAACGCTATTGGATTCAACGTCCAGGACTTCCTGACGCTTAGTAACGATTTCTACTTCCAGCAGCCATTGTTCAGCTACTAGTTCACTGTCAACTACCATGTTACGACTTCGCACCGACTGTTTTACCTCACGAGTCGATATCAAAATTTGATCCTTAAATCTCGTAACCATGCCAACACATAAGAACTTTAGGGAAGTTAAGGTGCTCAGGGTCTTACCGTCGGGCCGTAGTGTTCCACATATTCATGGATAATTCTATTTATTAGGAGTCTCAAACTAGCGACAATGTGGAAGTCGTTACACCATTCATCAGGTGGAGATTACCCACAAGGAATTTCGCTACCTTAGGACCGTTAC…
34	KY653811		Haemoproteus sacharovi	hZEMAC17	Zenaida macroura	GAGGATTCTCTCCACACTTCAATTCGTACTTCCACTACCAAAATATTCTCTCCTGTTCCAACATTCTAGGGTTTTT-CGCGTT--TTTTCAGGAGAAATCCGTATATCGATGTCTTT--TAATA--------ACTACGCTATTGGATTCAACGTCCAGGACTTCCTGACGCTTAGTAACGATTTCTACTTCCAGCAGCCA-TTTTGGTTCAGCTACTAGTTCACTGTCAACTACCATGTTACGACTTCGCACCGACTG-TTTCTTTTACCTCACGAGTCGATTATCAAGGTTTGATCCTTAAATCTCGTAACCATGCCAACACATAAGAACTTTTT----TAGGGAAGTTAAGGTGCTCAGGGTCTTACCGTCGGGCCGTAGTGTTCCACATATTCATG…	ATTGTTTTTCAAAGATATGCTATTATTACAAATTGTAATCATAAAACTTTAGGTTTATATTATTTATGGTTTTCATTTATATTTGGTACTTATGGTTTCTTATTATCTATTATAATACGTACAGAATTATACTCTTCATCATTAAAAATTATTGCTCAAGAAAATGTTAACTTTTACAATATGATATTTACTATTCATGGTATTATTATGATCTTTTTTAATATAATGCCTGGATTATTTGGTGGTTTTGGTAATTATTTTTTACCAATACTATGTGGTTCTTCAGAATTAGCTTACCCTAGACTTAATAGTATATCATTACTATTACAACCTGTTGCATTTGGATTAGTTATATTATCAACAGCAGCAGAATTTGGTGGAGGTACTGGATGGACTTTA…	TTCTTTATATTTAGAGTTTACAATAACATAAAAGCACATTTAGTATCATACTCTTCATTAACATCATTATATGCAACATCTTTAAAATATTTTTCTGTTGGTATTTTATTCTCATTTAATCCAATTATATTATTAATATTTGTTTATTCTATAAGAGAAAGTTTATACTCTACATTTTCATCATTAGCATCTGGTATATTAGCTATAATTGCTTCAGAAGCATTATTATTTATTACATATTTCTGGGGTATTTTACATTTTTCTTTATCACCATATCCTTTATCTAATGAAGGTATTATTTTAACCTCATCTAGAATGTTAATTTTAACTATTACATTTATTTTAGCAAGTGCATCATGTATGACTGCATGTGTACAATTTCTAATAGAAAAAGGAATG…	ATTAATTATAATTCTATCAATTTAGTTAAAGCACATTTAATGAATTACCCATGTCCATTAAATATAAACTTTTTATGGAATTATGGATTCCTATTAGGAATAGTATTTTTTATTCAAATTTTAACTGGTGTTCTATTAGCCACTTGTTATACACCAGAAATTTCATATGCATATTATAGTGTTCAACATATATTAAGAGAATTATGGAGTGGATGGTGTTTTAGATATATGCATGCTACTGGTGCTACATTTGTTTTTATATTAACATATTTACATATCTTAAGAGGATTAAATTATTCATATTCATACTTACCTTTATCATGGATAACTGGACTAATGATCTTCTTAATTTCTATTGTTACTGCTTTTATGGGTTATGTATTACCTTGGGGTCAAATG…	TTCTAGGGTTTTT-CGCGTT--TTTTCAGGAGAAATCCGTATATCGATGTCTTT--TAATA--------ACTACGCTATTGGATTCAACGTCCAGGACTTCCTGACGCTTAGTAACGATTTCTACTTCCAGCAGCCA-TTTTGGTTCAGCTACTAGTTCACTGTCAACTACCATGTTACGACTTCGCACCGACTG-TTTCTTTTACCTCACGAGTCGATTATCAAGGTTTGATCCTTAAATCTCGTAACCATGCCAACACATAAGAACTTTTT----TAGGGAAGTTAAGGTGCTCAGGGTCTTACCGTCGGGCCGTAGTGTTCCACATATTCATGGATAATTCTATTTATTAGGAGTCTCAAACTAGCGACAATGTGGAAGTCGTTACACCATTCATG…	TTCTAGGGTTTTTTCAGGAGAAATCCGTATATCGATGTCTTTAACGCTATTGGATTCAACGTCCAGGACTTCCTGACGCTTAGTAACGATTTCTACTTCCAGCAGCCATTGTTCAGCTACTAGTTCACTGTCAACTACCATGTTACGACTTCGCACCGACTGTTTTACCTCACGAGTCGATATCAAGGTTTGATCCTTAAATCTCGTAACCATGCCAACACATAAGAACTTTAGGGAAGTTAAGGTGCTCAGGGTCTTACCGTCGGGCCGTAGTGTTCCACATATTCATGGATAATTCTATTTATTAGGAGTCTCAAACTAGCGACAATGTGGAAGTCGTTACACCATTCATCAGGTGGAGATTACCCACAAGGAATTTCGCTACCTTAGGACCGTTAC…
35	PP317157		Haemoproteus syrnii	hSTVAR01	Bubo virginianus	---GATTCTCTCCACACTTCAATTCGTACTTCCACTACCAAAATATTCTCTCCTGTTCCAACATTCTAGGGTTTTT-CGCGTT--TTTTCAGGAGAAATCCGTATATCGATGTCTTT--TAAAA--------ACTACGCTATTGGATTCAACGTCCAGGACTTCCTGACGCTTAGTAACGATTTCTACTTCCAGCAGCCA-TTTTGGTTCAGCTACTAGTTCACTGTCAACTACCATGTTACGACTTCGCACCGACTG-TTTCTTTTACCTCACGAGTCGATTATCAAGGTTTGATCCTTAAATCTCGTAACCATGCCAACACATAAGAAC-TTTT----TAGGGAAGTTAAGGTGCTCAGGGTCTTACCGTCGGGCCGTAGTGTTCCACATATTCATG…	ATTGTTTTTCAAAGATATGCTATTATTACAAATTGTAATCATAAAACTTTAGGTTTATATTATTTATGGTTTTCATTTATATTTGGTACTTATGGATTTTTATTATCTATTATAATACGTACAGAATTGTACTCTTCATCATTAAAAATTATTGCTCAAGAAAATGTTAACTTTTATAATATGATATTTACTATTCATGGTATTATTATGATATTTTTTAATATAATGCCTGGATTATTTGGTGGTTTTGGTAATTATTTTGTACCAATACTATGTGGTTCTTCAGAATTAGCTTATCCTAGGCTTAATAGTATATCATTACTATTACAACCTGTTGCATTTGGATTAGTTATATTATCAACAGCAGCAGAATTTGGTGGAGGTACTGGATGGACTTTA…	TTCTTTATATTTAGAGTTTATAGTAATATAAAAGCACATTTAGTATCATATTCTTCATTAACATCATTATATGCAACATCTTTAAAATATTTTTCTGTTGGTATTTTATTTTCATTTAATCCTATTCTACTATTAATATTTGTTTATTCTATAAGAGAAAGTTTATATTCTACATTTTCATCATTAGCATCTGGTATATTAGCTATTATTGCTTCAGAAGCATTATTATTTATTACATATTTCTGGGGTATTTTACATTTTACTTTATCACCATATCCTTTATCTAATGAAGGTATAATTTTAACTTCATCTAGAATGTTAATCTTAACTATTACATTTATTTTAGCAAGTGCATCATGTATGACTGCATGTGTACAATTTCTAATAGAAAAAGGAATG…	ATTAATTATAATTCTATAAATTTAGTTAAAGCACATTTAATGAATTACCCATGCCCATTAAATATCAACTTTTTATGGAATTATGGATTCCTATTAGGAATAGTATTTTTTATTCAAATTTTAACTGGTGTTCTATTAGCCACATGTTATACACCAGAAATTTCATATGCATATTATAGTGTTCAACATATATTAAGAGAATTATGGAGTGGATGGTGTTTTAGATATATGCATGCTACTGGTGCTACATTTGTTTTTATATTAACATATTTACATATCTTAAGAGGATTAAATTATTCATATTCATATTTACCTTTATCATGGATAACTGGATTAACTATTTTCTTAATTTCTATTGTTACTGCTTTTATGGGTTATGTATTACCTTGGGGTCAAATG…	TTCTAGGGTTTTT-CGCGTT--TTTTCAGGAGAAATCCGTATATCGATGTCTTT--TAAAA--------ACTACGCTATTGGATTCAACGTCCAGGACTTCCTGACGCTTAGTAACGATTTCTACTTCCAGCAGCCA-TTTTGGTTCAGCTACTAGTTCACTGTCAACTACCATGTTACGACTTCGCACCGACTG-TTTCTTTTACCTCACGAGTCGATTATCAAGGTTTGATCCTTAAATCTCGTAACCATGCCAACACATAAGAAC-TTTT----TAGGGAAGTTAAGGTGCTCAGGGTCTTACCGTCGGGCCGTAGTGTTCCACATATTCATGGATAATTCTATTTATTAGGAGTCTCAAACTAGCGACAATGTGGAAGTCGTTACACCATTCATG…	TTCTAGGGTTTTTTCAGGAGAAATCCGTATATCGATGTCTTTAACGCTATTGGATTCAACGTCCAGGACTTCCTGACGCTTAGTAACGATTTCTACTTCCAGCAGCCATTGTTCAGCTACTAGTTCACTGTCAACTACCATGTTACGACTTCGCACCGACTGTTTTACCTCACGAGTCGATATCAAGGTTTGATCCTTAAATCTCGTAACCATGCCAACACATAAGAACTTTAGGGAAGTTAAGGTGCTCAGGGTCTTACCGTCGGGCCGTAGTGTTCCACATATTCATGGATAATTCTATTTATTAGGAGTCTCAAACTAGCGACAATGTGGAAGTCGTTACACCATTCATCAGGAGGAGATTACCCACAAGGAATTTCGCTACCTTAGGACCGTTAC…
36	AB375765		Plasmodium mexicanum	-	Sceloporus occidentalis	GAGGATTCTCTTCACACTTCAATTCGTACTTCCACTACCAAAATATTCTCTCCTGTTCTAACATTCTAGGTTTTTT-CGCGTT--TTTTCAGGAGAAATCCGTATATCGATGTCTTT--TAATA---------TAACGCTATTGGATTCAACGTCCAGGACTTCCTGACGCTTAATAACGATTTCTACTTCCAGCAGCCA-TTTTGGTTCAGCTACAAGTTCACTGTCAACTACCATGTTACGACTTCGCACCGACTG-TTTCTTTTACCTCACGAGTCGATCAGGAAGGTTTCATCCTTAAATCTCGTAACCATGCCAACACATAAGAAC-TTTT----TAGGGAAGTTAAGGTGCTCAGGGTCTTACCGTCGGGCCGTAGTATTCCACATATTCATG…	ATTGTTTTTTTAAGATATTCATTAATTACAAATTGCAACCATAAAACTTTAGGATTATACTATTTATGGTTTTCATTTTTATTTGGTATTTATGGATTTTTACTATCAATTATTTTACGTACTGAATTATACTCTTCATCATTAAGAATTATTGCTCAAGAAAATGTTAATCTATATAATATGATATTTACAATTCATGGTATTATTATGATATTTTTTAATATAATGCCTGGATTATTTGGTGGATTTGGAAATTATTTTTTACCAATATTATGTGGATCTCCTGAATTAGCATATCCTAGAATAAATAGTATTTCTTTATTATTACAACCTATAGCTTTTGGATTAGTTATATTATCAACAGCTGCAGAATTTGGTGGTGGTACAGGATGGACACTA…	TTTTTTATATTTAGTAATTATAGTAACATAAAAGCACATTTAGTTTCATATCCTTCTTTAACATCATTATATGCAACATCTTTAAAATATTTTTCTGTTGGTATTTTATTTTGTTTTAATCCAATTATTTTTTTAATATTTATTTTTTCAATTAGAGAAAGTTTCTATTCAACATTTTCATCATTAGCATCAGGAATGTTATCTATTATTATTTCTGAAGCTTTATTATTTATTGCATATTTCTGGGGTATATTACATTTTAGTTTATCTCCATATACATTATCTAATGAAGGTATTGTTTTAACTTCATCAAGAATGTTAATTCTAACAATAACCTTTATATTAGCAAGTGCTTCTTGTATGACAGCATGTCTTCAATATTTAATAGAAAAAGGTATG…	ATGAATTATTATTCTATTAATTTAGCAAAAGCACATTTAATACATTATCCATGCCCATTAAATATAAATTTTTTATGGAACTATGGATTTCTTTTAGGAATAGTATTTTTTATTCAAATATTAACAGGTGTACTTTTAGCAACTTGCTATACTCCAGAAATTTCATATGCATATTATAGTGTACAACATATATTAAGAGAAATATGGAGTGGTTGGTGTTTTAGATATATGCATGCAACTGGTGCTTCATTTGTATTTATATTAACTTATTTACATATATTAAGAGGATTAAATTACTCATATTCATATTTACCATTATCATGGATTACAGGTTTAATAATATTCCTAATATCTATTGTTACAGCATTTATGGGTTATGTATTACCTTGGGGTCAAATG…	TTCTAGGTTTTTT-CGCGTT--TTTTCAGGAGAAATCCGTATATCGATGTCTTT--TAATA---------TAACGCTATTGGATTCAACGTCCAGGACTTCCTGACGCTTAATAACGATTTCTACTTCCAGCAGCCA-TTTTGGTTCAGCTACAAGTTCACTGTCAACTACCATGTTACGACTTCGCACCGACTG-TTTCTTTTACCTCACGAGTCGATCAGGAAGGTTTCATCCTTAAATCTCGTAACCATGCCAACACATAAGAAC-TTTT----TAGGGAAGTTAAGGTGCTCAGGGTCTTACCGTCGGGCCGTAGTATTCCACATATTCATGGATAGTTCTATTTATTAGGAGTTTCACACTAGCGACAATGGGGAAGTCGTTACACCGTTCATG…	TTCTAGGTTTTTTTCAGGAGAAATCCGTATATCGATGTCTTTAACGCTATTGGATTCAACGTCCAGGACTTCCTGACGCTTAATAACGATTTCTACTTCCAGCAGCCATTGTTCAGCTACAAGTTCACTGTCAACTACCATGTTACGACTTCGCACCGACTGTTTTACCTCACGAGTCGACAGGAAGGTTTCATCCTTAAATCTCGTAACCATGCCAACACATAAGAACTTTAGGGAAGTTAAGGTGCTCAGGGTCTTACCGTCGGGCCGTAGTATTCCACATATTCATGGATAGTTCTATTTATTAGGAGTTTCACACTAGCGACAATGGGGAAGTCGTTACACCGTTCATCAGGAGGAGATTACCCACAAGGAATTTTGCTACCTTAGGACCGTTAC…
37	KY653779		Plasmodium chiricahuae	-	Sceloporus jarrovii	GAGGATTCTCTTCACACTTCAATTCGTACTTCCACTACCAAAATATTCTCTCCTGTTCTAACATTCTAGGTTTTTT-CGCGTT--TTTTCAGGAGAAATCCGTATATCGACGTCTTT--TAATA---------TAACGCTATTGGATTCAACGTCCAGGACTTCCTGACGCTTAATAACGATTTCTACTTCCAGCAGCCA-TTTTGGTTCAGCTACAAGTTCACTGTCAACTACCATGTTACGACTTCGCACCGACTG-TTTCTTTTACCTCACGAGTCGATCAGGAAGGTTTCATCCTTAAATCTCGTAACCATGCCAACACATAAGAAC-TTTT----TAGGGAAGTTAAGGTGCTCAGGGTCTTACCGTCGGGCCGTAGTATTCCACATATTCATG…	ATTGTTTTTTTAAGATATTCATTAATTACAAATTGCAACCATAAAACTTTAGGATTATACTATTTATGGTTTTCATTTTTATTTGGTATTTATGGATTTTTACTATCAATTATTTTACGTACAGAATTATATTCTTCATCATTAAGAATTATTGCTCAAGAAAATGTTAATCTATATAATATGATATTTACAATTCATGGTATTATTATGATATTCTTTAATATAATGCCTGGATTATTTGGTGGATTTGGAAATTATTTTTTACCAATACTATGTGGATCTCCTGAATTAGCATATCCAAGAATAAATAGTATTTCTTTATTATTACAACCTATAGCTTTTGGATTAGTTATATTATCAACAGCCGCTGAATTTGGTGGTGGTACAGGATGGACACTA…	TTCTTTATATTTAGTAATTATAGTAACATAAAAGCACATTTAGTTTCATATCCTTCTTTAACATCATTATATGCAACATCTTTAAAATATTTTTCAGTTGGTATTTTATTTTGTTTTAATCCTATTATTTTTTTAATATTTATTTTTTCAATTAGAGAAAGTTTCTATTCAACATTTTCATCATTAGCATCAGGAATGTTATCTATTATTATTTCAGAAGCTTTATTATTTATTGCATATTTTTGGGGTATATTACATTTTAGTTTATCTCCATATACATTATCTAATGAAGGTATTGTTTTAACTTCATCAAGAATGTTAATTTTAACAATAACCTTTCTATTAGCAAGTGCTTCTTGTATGACAGCATGTCTTCAATACTTAATAGAAAAAGGTATG…	ATGAATTATTATTCTATTAATTTAGCAAAAGCACACTTAATACATTATCCATGCCCATTAAATATAAATTTCTTATGGAATTATGGATTTCTTTTAGGAATAGTATTTTTTATTCAAATATTAACAGGTGTACTTTTAGCAACTTGCTATACTCCAGAAATTTCATATGCATATTATAGTGTACAACATATATTAAGAGAACTATGGAGTGGTTGGTGTTTTAGATATATGCATGCAACTGGTGCTTCATTTGTATTTATATTAACTTACTTACATATTTTAAGAGGATTAAATTACTCATATTCATATTTACCACTATCATGGATTACAGGTTTAATAATATTCCTAATATCTATTGTTACAGCATTTATGGGTTATGTACTACCTTGGGGTCAAATG…	TTCTAGGTTTTTT-CGCGTT--TTTTCAGGAGAAATCCGTATATCGACGTCTTT--TAATA---------TAACGCTATTGGATTCAACGTCCAGGACTTCCTGACGCTTAATAACGATTTCTACTTCCAGCAGCCA-TTTTGGTTCAGCTACAAGTTCACTGTCAACTACCATGTTACGACTTCGCACCGACTG-TTTCTTTTACCTCACGAGTCGATCAGGAAGGTTTCATCCTTAAATCTCGTAACCATGCCAACACATAAGAAC-TTTT----TAGGGAAGTTAAGGTGCTCAGGGTCTTACCGTCGGGCCGTAGTATTCCACATATTCATGGATAGTTCTATTTATTAGGAGTTTCACACTAGCGACAATGGGGAAGTCGTTACACCGTTCATG…	TTCTAGGTTTTTTTCAGGAGAAATCCGTATATCGACGTCTTTAACGCTATTGGATTCAACGTCCAGGACTTCCTGACGCTTAATAACGATTTCTACTTCCAGCAGCCATTGTTCAGCTACAAGTTCACTGTCAACTACCATGTTACGACTTCGCACCGACTGTTTTACCTCACGAGTCGACAGGAAGGTTTCATCCTTAAATCTCGTAACCATGCCAACACATAAGAACTTTAGGGAAGTTAAGGTGCTCAGGGTCTTACCGTCGGGCCGTAGTATTCCACATATTCATGGATAGTTCTATTTATTAGGAGTTTCACACTAGCGACAATGGGGAAGTCGTTACACCGTTCATCAGGAGGAGATTACCCACAAGGAATTTTGCTACCTTAGGACCGTTAC…
38	KX090647		Nycteria gabonensis	-	Rhinolophus alcyone	GAAGATTCTCTCCACACTTCAATTCGTACTTCCACTACCAAAATATTCTCTCATGTTCAAACATTCTAGGGTTTTT-CGCGTT--TTTTCAGGAGAAATCCGTATATCGATGTATTT--AAATT---------CTACGCTATTGGATTCAACGTCCAGGACTTCCTGACGTTTAATAACGATTTCTACTTCCAGCAGCCATTTTTGGTTCAGCTACAAGTTCACTGTCAACTACCATGTTACGACTTCGCACCGACTG-TTTCTTTTACCTCACGAGTCGATCAGGAAGGTTTCATCCTTAAATCTCGTAACCATGCCAACACATAAGAAC-TTTT---AAAGGGAAGTTAAGGTGCTCAGGGTCTTACCGTCGGGCCGTAGTATTCCACATATTCATG…	ATTGTTTTTACAAGATATTCACTTATTACAAATTGTAACCATAAAACTTTAGGTTTATACTATTTATGGTTTTCATTCTTATTTGGTACATTTGGATTCTTATTATCAATTATTTTACGTACAGAATTATATTCATCTTCATTAAGAATAATTGCTCAAGAAAATGTTAACTTATATAATATGATATTTACAATTCATGGTATAATTATGATATTCTTTAATATTATGCCTGGATTATTTGGTGGATTTGGTAATTATTTTTTACCAATTTTATGTGGATCTCCAGAATTAGCATATCCAAGATTAAATAGTGTATCTTTATTATTACAACCAATTGCTTTTGGATTAGTTATTTTATCTACAACAGCAGAATTTGGAGGTGGTACAGGATGGACATTA…	TTTTTTATATTTAGCAATTATACAAATATTAAAGCACATTTAGTTTCATATACTTCATTAACATCATTATATGGATCATCTTTAAAATATTTTTCAGTTGGTATTCTATTCACATTTAATCCTATTATATTTTTAATATTTGTTTACTCTATACGTGAATGTTTCTATTCTACATTTTCTTCATTAGTTTCAGGTATGTTAGCTATTATAATTTCAGAAGCTTTATTATTTTTTGCTTATTTCTGGGGTATTTTCCATTTTAGTTTATCACCTTATCCATTATCTACTGAAGGTATAGTTATTACATCATCAAGAATGTTAATATTAACAATTACATTTTTATTAGCAAGTGCATCTTGTATGACTGCATGTTTACAATTCTTAATAGAAAAAGGAATG…	ATGAATTACAATTCAATTAATTTAGCAAAAGCACACTTAATTTATTATCCATGCCCATTAAATATTAATTTCTTATGGAATTATGGTTTCCTTTTAGGAATAATATTCTTTATACAAATCTTAACTGGAGTATTATTAGCTACATGTTATACTCCTGAAATATCTTATGCATATTATAGTGTACAACATATTTTAAGAGAATTATGGAGTGGTTGGTGCTTTAGATATATGCATGCAACAGGAGCTTCATTTGTATTTATTTTAACTTATTTACATATTTTAAGAGGATTAAATTATTCATATGCCTATTTACCTTTATCATGGATATCAGGACTAATTATATTTTTAATCTCAATTGTAACCGCTTTTATGGGTTATGTATTACCATGGGGTCAAATG…	TTCTAGGGTTTTT-CGCGTT--TTTTCAGGAGAAATCCGTATATCGATGTATTT--AAATT---------CTACGCTATTGGATTCAACGTCCAGGACTTCCTGACGTTTAATAACGATTTCTACTTCCAGCAGCCATTTTTGGTTCAGCTACAAGTTCACTGTCAACTACCATGTTACGACTTCGCACCGACTG-TTTCTTTTACCTCACGAGTCGATCAGGAAGGTTTCATCCTTAAATCTCGTAACCATGCCAACACATAAGAAC-TTTT---AAAGGGAAGTTAAGGTGCTCAGGGTCTTACCGTCGGGCCGTAGTATTCCACATATTCATGGATATTTCTATTTATTTGGAGTCTCACACTAGCGACAATGGGGAAGTCGTTACACCGTTCATG…	TTCTAGGGTTTTTTCAGGAGAAATCCGTATATCGATGTATTTAACGCTATTGGATTCAACGTCCAGGACTTCCTGACGTTTAATAACGATTTCTACTTCCAGCAGCCATTGTTCAGCTACAAGTTCACTGTCAACTACCATGTTACGACTTCGCACCGACTGTTTTACCTCACGAGTCGACAGGAAGGTTTCATCCTTAAATCTCGTAACCATGCCAACACATAAGAACTTAAGGGAAGTTAAGGTGCTCAGGGTCTTACCGTCGGGCCGTAGTATTCCACATATTCATGGATATTTCTATTTATTTGGAGTCTCACACTAGCGACAATGGGGAAGTCGTTACACCGTTCATCAGGAGGAGATTACCCACAAGGAATTTTGCTACCTTAGGACCGTTAC…
39	KX090648		Nycteria heischi	-	Megaderma sp.asma	GAAGATTCTCTCCACACTTCAATTCGTACTTCCACTACCAAAATATTCTCTCATGTTCAAACATTCTAGGG-TTTT-CGCGTT--TTTTCAGGAGAAATCCGTATATCGATGTATTT--TAAAA---------CTACGCTATTGGATTCAACGTCCAGGACTTCCTGACGTTTAATAACGATTTCTACTTCCAGCAGCCA-TTTTGGTTCAGCTACAAGTTCACTGTCAACTACCATGTTACGACTTCGCACCGACTG-TTTCTTTTACCTCACGAGTCGATCAGGAAGGTTTCATCCTTAATTCTCGTAACCATGCCAACACATAAGAAC-TTTT---AAAGGGAAGTTAAGGTGCTCAGGGTCTTACCGTCGGGCCGTAGTATTCCACATATTCATG…	TTTGTTTTAAACAGATATTCACTTATTACAAATTGTAACCATAAAACTTTAGGTTTATACTATTTATGGTTTTCATTTTTATTTGGTAGCTTTGGATTTTTATTATCAGTTATTTTACGTACTGAATTATATTCATCTTCATTAAGAATAATTGCACAAGAAAATGTAAACTTATATAATATGATATTTACAATTCATGGTATAATTATGATATTCTTTAATATTATGCCTGGATTATTTGGTGGTTTTGGTAATTATTTTATACCAATTTTATGTGGGTCTCCAGAATTAGCATATCCAAGAATTAATAGTATATCTTTATTATTACAACCAATCGCATTCGGATTAGTAATTTTATCTACAACAGCAGAATTTGGAGGCGGTACAGGATGGACTCTA…	TTTTTTATATTTAATAATTATACAAATATTAAAGCACATTTAGTTTCATATCCTTCATTAACCTCATTATATGGAACTACTTTAAAATATTTTTCTGTTGGAATATTATTTTCTTTTAATCCTATTATATTATTAATATTTGTATATTCAATACGAGAATGTTTTTATTCTACCTTTTCTTCATTAGCTTCAGGTATGTTAGCAGTTATATTTTCAGAAGCATTATTATTCTTCGCATACTTCTGGGGTATTATACATTTTAGTTTATCTCCTTATCCTTTAGCAAATGAAGGTATTATCTTAACATCATCAAGAATGTTAATATTAACTATTACATTTATCTTAGCCAGTGCTTCTTGTATGACCGCATGTTTACAATTCTTAATAGAAAAAGGAATG…	ATGAATTACTATTCAATTAATTTAGCAAAAGCACATTTAATATATTATCCATGTCCATTAAATATTAATTTCTTATGGAATTATGGATTCCTTTTAGGAATAATATTCTTCATACAAATATTAACAGGTGTACTATTAGCAACCTGTTATACTCCTGAAATATCTTATGCATATTATAGTGTTCAACATATATTAAGAGAATTATGGAGTGGCTGGTGTTTTAGATATATGCACGCAACAGGAGCTTCATTTGTATTTATTTTAACTTATTTACATATTCTAAGAGGATTAAATTATTCATATTCATATTTACCTTTATCATGGATATCAGGATTAGTTATATTTTTAATATCAATAGTAACAGCTTTTATGGGTTATGTATTACCATGGGGTCAAATG…	TTCTAGGG-TTTT-CGCGTT--TTTTCAGGAGAAATCCGTATATCGATGTATTT--TAAAA---------CTACGCTATTGGATTCAACGTCCAGGACTTCCTGACGTTTAATAACGATTTCTACTTCCAGCAGCCA-TTTTGGTTCAGCTACAAGTTCACTGTCAACTACCATGTTACGACTTCGCACCGACTG-TTTCTTTTACCTCACGAGTCGATCAGGAAGGTTTCATCCTTAATTCTCGTAACCATGCCAACACATAAGAAC-TTTT---AAAGGGAAGTTAAGGTGCTCAGGGTCTTACCGTCGGGCCGTAGTATTCCACATATTCATGGATAATTCTATTTATTTGGAGTCTCACACTAGCGACAATGGGGAAGTCGTTACACCGTTCATG…	TTCTAGGGTTTTTTCAGGAGAAATCCGTATATCGATGTATTTAACGCTATTGGATTCAACGTCCAGGACTTCCTGACGTTTAATAACGATTTCTACTTCCAGCAGCCATTGTTCAGCTACAAGTTCACTGTCAACTACCATGTTACGACTTCGCACCGACTGTTTTACCTCACGAGTCGACAGGAAGGTTTCATCCTTAATTCTCGTAACCATGCCAACACATAAGAACTTAAGGGAAGTTAAGGTGCTCAGGGTCTTACCGTCGGGCCGTAGTATTCCACATATTCATGGATAATTCTATTTATTTGGAGTCTCACACTAGCGACAATGGGGAAGTCGTTACACCGTTCATCAGGAGGAGATTACCCACAAGGAATTTTGCTACCTTAGGACCGTTAC…
40	AB302215		Leucocytozoon caulleryi	lGALLUS05	Gallus domesticus	GAGGATTCTCTCCACACTTCAATTCGTACTTCCACTACCAAAATATTCTCTCCTGTTCCAACATTCTAGGTTTTTT-CGCGTT--TTTTCAGGAGAAATCCGTATATCGATGTCTTT--TAATA---------CCACGCTATTGGATTCAACGTCCAGGACTTCCTGACGCTTAGTAACGATTTCTACTTCCAGCAGCCA--TTTGGTTCAGCTACTAGTTCACTGTCAACTACCATGTTACGACTTCGCATCGACTG-TTTCTTTTACCTCACGAGTCGATCAGGAAAGTTTAATCCTTAAATCTCGTAACCATGCCAACACATAAGAAC--TTT----TAGGGAAGTTAAGGTGCTCAGGGTCTTACCGTCGGGCCGTAGTGTTCCACATATTCATG…	TTTGTTTTTTCAAGATATGCATTAATTACAAATTGTAATCACAAATCTTTAGGTTTATATTATTTATGGTTTTCATTTATATTTGGTGTATATGGTTTTCTATTATCTGTTATAATACGTACTGAATTATATTCATCATCACTAAGAATAATTGCTCAAGAAAATGTTAATTTCTATAATATGATATTTACTATACATGGTATTATTATGATATTTTTTAATATTATGCCTGGATTATTTGGTGGTTTTGGAAATTATTTTTTACCAATATTATGTGGTTCTTCAGAATTAGCTTATCCTAGAATAAATAGTATATCTTTATTATTACAACCAATTGCATTTATATTAGTAATATTATCAACAGCAGCTGAATTTGGTGGTGGTACAGGATGGACATTA…	TTATTTATATTTAGAGTTCATAATAATGTAAAAGCACATTTAGTTTCTTATGCTTCATTAACATCATTATATGCAACATCTTTAAAATATTTTTCAGTTGGTATTTTATTTTCATTAAATCCAATAATTTTATTAATATTTATTTATTCAATAAGAGAAAGTTTATATTCTACATTTTCATCTTTAGCATCAGGTATATTAAGTATTATTATTTCTGAAGCTTTATTATTTATTACATATTTCTGGGGTATTTTACATTTTGCTTTATCTCCTTATCCATTATCTAATGAAGGAATTGTTTTAACATCATCTAGAATGTTAATATTAACAATAACATTTATTTTAGCTAGTGCATCTTGTATGACTGCATGTGTTCAATATTTAATTGAAAAAGGAATG…	ATGAATTATTATTCTATTAATTTAGTTAAATCACATTTAATATATTATCCATGCCCATTAAATATAAATTTCTTATGGAATTATGGATTTCTTTTAGGTATAGTATTTTTTATTCAAATATTAACTGGTGTATTATTAGCAACTTGTTATACTCCAGAAATATCTTATGCTTATTATAGTGTACAACATATATTAAGAGAATTATGGAGTGGATgGTGCTTTAGATATATGCATGCTACAGGAGCTTCATTTGTATTTATTTTaACTTATTTACATATTTTAAGAGGGTTAAATTATTCATATTCTTACTTACCTTTATCATGGATATCTGGATTAATTATATTTTTAATATCAATAGTTACTGCTTTTATGGGTTATGTTTTACCTTGGGGTCAAATG…	TTCTAGGTTTTTT-CGCGTT--TTTTCAGGAGAAATCCGTATATCGATGTCTTT--TAATA---------CCACGCTATTGGATTCAACGTCCAGGACTTCCTGACGCTTAGTAACGATTTCTACTTCCAGCAGCCA--TTTGGTTCAGCTACTAGTTCACTGTCAACTACCATGTTACGACTTCGCATCGACTG-TTTCTTTTACCTCACGAGTCGATCAGGAAAGTTTAATCCTTAAATCTCGTAACCATGCCAACACATAAGAAC--TTT----TAGGGAAGTTAAGGTGCTCAGGGTCTTACCGTCGGGCCGTAGTGTTCCACATATTCATGGATATTTCTATTTATTAGGAGTCTCATACTAGCGACAATGGGGAAGTCGTTACATCATTCATG…	TTCTAGGTTTTTTTCAGGAGAAATCCGTATATCGATGTCTTTAACGCTATTGGATTCAACGTCCAGGACTTCCTGACGCTTAGTAACGATTTCTACTTCCAGCAGCCATTGTTCAGCTACTAGTTCACTGTCAACTACCATGTTACGACTTCGCATCGACTGTTTTACCTCACGAGTCGACAGGAAAGTTTAATCCTTAAATCTCGTAACCATGCCAACACATAAGAACTTTAGGGAAGTTAAGGTGCTCAGGGTCTTACCGTCGGGCCGTAGTGTTCCACATATTCATGGATATTTCTATTTATTAGGAGTCTCATACTAGCGACAATGGGGAAGTCGTTACATCATTCATCAGGAGGAGATTACCCACAAGGAATTTTGCTACCTTAGGACCGTTAT…
41	KY653756		Haemoproteus multipigmentatus	hZEGAL05	Zenaida galapagoensis	GAGGATTCTCTCCACACTTAAATTCGTAATTCCACTACCAAAATATTCTCTCATGTTCCAACATTCTAGGATTATT-CGCGTTTCTTTTCAGGAGTAATCCGAAATTCAATGTCTTT--TAAA------------GAGCTTATGAGTTCAACGCCCAGGACTTCCTGACGCTTAATAACGATTTCTACTTCCAGCAGCCA-TATTGGTTCAGCTACTAGTTCACTGTCAGCTACCATGTTTCGACTTCGCACCGACTG-TTTCTTTTACCTCACGAGTCGATCAGATAGGTTTCATCCTTTGACCTCGTAACCATGCGAACACATAAGAAC-TTTA----TAGGGAAGTAAAGGTGCTCAGGGTCTTACCGTCGGGCCATAGTGTTCCACATATTCATG…	TTTGTTTTTCAAAGATTTGCAATAATTACAAATTGTAATCATAAAATCTTGGGTTTATACTACCTATGGTTTTCATTTGTATTTGGATTTTATGGTTTCTTATTATCAGTTATAATACGTACAGAACTTTATTCTTCATCTTTGAGAATTATTGCTCAAGAAAATGTTAATTTTTATAATATGATATTTACTATTCATGGTCTTATAATGATATTCTTCAATATTATGCCAGGATTATTTGGTGGATTTGGAAATTACTTTTTACCAATTCTCTGTGGCTCTTCAGAATTAGCATACCCAAGAATTAATAGTATATCTTTATTATTACAACCTATTGCATTTTTATTAGTTATATTATCAACTGCAGCAGAATTTGGTGGAGGTACTGGATGGACTTTA…	TTCTTTATATTTAGAATGAATAGTAGTATAAAAGCACATTTAGTATCATACTCTTCAATAACTACATTATATGCAACTTCTTTAAAATACTTTTCTGTTGGTATTTTATTTTCTATGAATCCAATAATTTTATTAATATTTATTTATTCTATTAGAGAAAGTTTTTATTCAACATTTTCTTCTTTAGCATCTGGTATGTTAAGTTTAATTGCTTCAGAAGCATTATTATTTATTACATATTTCTGGGGTATTTTACATTTTGCACTATCTCCATATCCTTTATCTAATGAAGGTATAATACTTACTTCTTCTAGAATGTTAATATTAACTATTACATTTATTTTAGCAAGTGCATCTTGTATGACTGCATGTGTACAATTCCTAATAGAAAAAGGAATG…	ATGAACTATAATGTAATTAATTTAGCAAAAGCACATTTAGTAAGCTATCCATGCCCATTAAATATTAATTTCTTATGGAATTATGGATTCCTTTTAGGAATAGTATTTGTTATCCAAATATTTACTGGTGTATTACTAGCAACTTGTTATACTCCTGAAATATCCTATGCATATTACAGTGTACAACATATATTAAGAGAATTATGGAGTGGATGGTGTTTTAGATACATGCATGCCACAGGTGCATCATTTGTATTTATTTTAACATACCTACATATTTTAAGAGGATTAAATTACTCATATTCATATTTACCATTATCATGGATTACCGGATTAATAATATTTATAATCTCTATAATGACTGCTTTCTTGGGTTATGTTCTACCTTGGGGTCAAATG…	TTCTAGGATTATT-CGCGTTTCTTTTCAGGAGTAATCCGAAATTCAATGTCTTT--TAAA------------GAGCTTATGAGTTCAACGCCCAGGACTTCCTGACGCTTAATAACGATTTCTACTTCCAGCAGCCA-TATTGGTTCAGCTACTAGTTCACTGTCAGCTACCATGTTTCGACTTCGCACCGACTG-TTTCTTTTACCTCACGAGTCGATCAGATAGGTTTCATCCTTTGACCTCGTAACCATGCGAACACATAAGAAC-TTTA----TAGGGAAGTAAAGGTGCTCAGGGTCTTACCGTCGGGCCATAGTGTTCCACATATTCATGGATAATTCTATTTATTATGAGTTTCAGACTAGCGACAATGGGGAAGTCGTTACATCGTTCATG…	TTCTAGGATATTTTCAGGAGTAATCCGAAATTCAATGTCTTTAGAGCTTATGAGTTCAACGCCCAGGACTTCCTGACGCTTAATAACGATTTCTACTTCCAGCAGCCAATGTTCAGCTACTAGTTCACTGTCAGCTACCATGTTTCGACTTCGCACCGACTGTTTTACCTCACGAGTCGACAGATAGGTTTCATCCTTTGACCTCGTAACCATGCGAACACATAAGAACTATAGGGAAGTAAAGGTGCTCAGGGTCTTACCGTCGGGCCATAGTGTTCCACATATTCATGGATAATTCTATTTATTATGAGTTTCAGACTAGCGACAATGGGGAAGTCGTTACATCGTTCATCAGGTGGAATTTACCCACAAAGAATTTCGCTACCTTAGGACCGTTAC…
42	KY653761		Haemoproteus columbae	hCOLIV07	Columba livia	GAGGATTCTCTCCACACTTAAATTCGTAATTCCACTACCAAAATATTCTCTCATGTTCCAACATTCTAGGATTATT-CGCATT-AATTTCAGGAGTAATCCGTATTTCAATGTCTTT--TAAA------------TTGCTTATGAGTTCAACGCCCAGGACTTCCTGACGCTTAATAACGATTTCTACTTCCAGCAGCCA-TATTGGTTCAGCTACTAGTTCACTGTCAGCTACCATGTTTCGACTTCGCACCGACTG-TTTCTTTTACCTCACGAGTCGATCAGTCAGATTTCATCCTTTGACCTCGTAACCATGCGAACACATAAGAAC-TTTA----TAGGGAAGTAAAGGTGCTCAGGGTCTTACCGTCGGGCCATAGTGTTCCACATATTCATG…	TTTGTTTTTCAAAGATTTGCAATAATTACAAATTGCAATCATAAAATTTTGGGTCAATACTACCTATGGCTCTCTTTCGTATTTGGAGCCTATGGGTTTTTATTATCTGTTATAATACGAACAGAACTATATTCTTCATCTTTAAGAATTATAGCTCAAGAAAATATAAATTTCTATAATATGATTTTTACCATTCATGGTCTTATAATGATATTCTTCAATATAATGCCAGGATTATTTGGTGGATTTGGAAATTACTTTTTACCAATTTTATGTGGTTCACCAGAATTAGCATACCCAAGAATAAACAGTATATCTTTACTATTACAACCTATTGCATTTTTATTAGTTATATTATCAACTGCAGCAGAATTTGGGGGCGGTACTGGATGGACTCTT…	TTCTTTATATTTAGAATGAATAGTAGTATAAAAGCACATTTATTATCATACTCTTCAATTACTACATTATATGCAACATCTTTAAAATATTTTTCTGTTGGTATTTTATTTTCTATGAATCCAATAATTTTATTAATATTTATTTATTCAATTAGAGAAAGTTTTTATTCAACATTTTCTTCTTTAGCATCAGGTATGTTAAGTTTAATTATTTCAGAAGCATTATTATTTATTACATATTTCTGGGGTATTTTACATTTTGCACTATCTCCTTATCCTTTATCTAATGAAGGTATAATACTAACTTCTTCTAGAATGTTAATATTAACTATTACATTTATTTTAGCTAGTGCATCTTGTATGACTGCATGTGTACAATTCCTAATAGAAAAAGGAATG…	ATGTACTATAATGTAGTTAATTTAGCAAAAGCACATTTAATTAGTTATCCATGTCCATTAAATATAAATTTCTTATGGAATTATGGATTCCTATTAGGAATAGTATTTGTTATACAAATATTTACTGGTGTATTATTAGCAACTTGTTATACTCCTGAAATATCCTATGCATATTACAGTATACAACATATATTAAGAGAATTATGGAGTGGATGGTGTTTTAGATACATGCATGCAACTGGTGCATCATTTGTATTTATTTTAACATACCTACACATTTTAAGAGGATTAAATTACTCATATTCATATTTACCTTTATCATGGATTACAGGATTAGTAATATTTTTAATCTCAATTGTAACTGCTTTTTTGGGTTATGTATTACCTTGGGGACAAATG…	TTCTAGGATTATT-CGCATT-AATTTCAGGAGTAATCCGTATTTCAATGTCTTT--TAAA------------TTGCTTATGAGTTCAACGCCCAGGACTTCCTGACGCTTAATAACGATTTCTACTTCCAGCAGCCA-TATTGGTTCAGCTACTAGTTCACTGTCAGCTACCATGTTTCGACTTCGCACCGACTG-TTTCTTTTACCTCACGAGTCGATCAGTCAGATTTCATCCTTTGACCTCGTAACCATGCGAACACATAAGAAC-TTTA----TAGGGAAGTAAAGGTGCTCAGGGTCTTACCGTCGGGCCATAGTGTTCCACATATTCATGGATAATTCTATTTATTATGAGTTTCAGACTAGCGACAATGGGGAAGTCGTTACATCATTCATG…	TTCTAGGATATTTTCAGGAGTAATCCGTATTTCAATGTCTTTATTGCTTATGAGTTCAACGCCCAGGACTTCCTGACGCTTAATAACGATTTCTACTTCCAGCAGCCAATGTTCAGCTACTAGTTCACTGTCAGCTACCATGTTTCGACTTCGCACCGACTGTTTTACCTCACGAGTCGACAGTCAGATTTCATCCTTTGACCTCGTAACCATGCGAACACATAAGAACTATAGGGAAGTAAAGGTGCTCAGGGTCTTACCGTCGGGCCATAGTGTTCCACATATTCATGGATAATTCTATTTATTATGAGTTTCAGACTAGCGACAATGGGGAAGTCGTTACATCATTCATCAGGTGGAATTTACCCACAATGAATTTCGCTACCTTAGGACCGTTAC…
43	KY653758		Haemoproteus jenniae	hCREFUR01	Creagrus furcatus	GAGGATTCTCTCCACACTTCAATTCGTACTTCCACTACCAAAATATTCTCTCATGTTCCAACATTCTAGGATTTTT-CGCGTT--TTTTCAGGAGAAATCCGTATATCGATGTCTTT--TAAAC----------CACGCTATTGGATTCAACGTCCAGGACTTCCTGACGCTTAATAACGATTTCTACTTCCAGCAGCCA-TATTGGTTCAGCTACAAGTTCACTGTCAACTACCATGTTACGACTTCGCACCGACTG-TTTCTTTTACCTCACGAGTCGATCAGGAAGGTTTCATCCTTGAATCTCGTAACCATGCCAACACATAAGAAC-TTTA----TAGGGAAGTTAAGGTGCTCAGGGTCTTACCGTCGGGCCATAGTGTTCCACATATTCATG…	ATTGTTTTTCAAAGATTTGCAATAATTACAAATTGTAATCATAAAATCTTAGGTTTATACTATTTATGGTTTTCATTTGTATTTGGTTTTTATGGTTTCTTATTATCTGTTATAATACGTACAGAATTATACTCTTCATCTTTAAGAATTATTGCTCAAGAAAATGTAAATTTTTATAATATGATATTTACTATTCATGGTCTTATAATGATATTCTTCAATATTATGCCTGGATTATTTGGTGGTTTTGGTAATTATTTTTTACCAATTCTATGTGGTTCTTCAGAATTAGCATATCCTAGAATAAATAGTATATCTTTATTATTACAACCTGTTGCATTTTTATTAGTTATATTATCAACAGCAGCAGAATTTGGTGGAGGTACTGGATGGACTTTA…	TTCTTTATATTTAGAATCAATAATAATATAAAAGCACATTTAGTTTCATACTCTTCAATTACATCATTATATGCATCATCTTTAAAATACTTTTCTGTTGGTATTCTATTTTCTGTAAATCCAATAATTTTATTAATATTTATTTATTCTATAAGAGAATGCTTATATTCAACATTTTCATCATTAGTTTCTGGTATGTTAAGTATTATAATTTCAGAAGCATTATTATTTATTACATATTTCTGGGGAATTTTACATTTTGCACTATCTCCTTATCCTTTATCTAATGAAGGTATAATACTAACTTCATCTAGAATGTTAATATTAACTATTACATTTATTTTAGCAAGTGCATCTTGTATGACTGCATGTGTACAATTCTTAATAGAAAAAGGAATG…	ATGAACTATAATGTAATTAATTTAGCAAAAGCACATTTAGTTTTCTATCCATGTCCATTAAATATAAATTTCTTATGGAATTATGGATTCCTTTTAGGAATAGTATTTGTTATTCAAATATTTACTGGTGTATTATTAGCAACTTGTTATACTCCAGAAATATCTTATGCATATTATAGTGTACAACATATATTAAGAGAATTATGGAGTGGATGGTGTTTTAGATACATGCATGCAACAGGTGCATCATTTGTATTTATTTTAACATACTTACATATTTTAAGAGGATTGAATTATTCCTATTCCTATTTACCATTATCATGGATTACTGGATTAATAATCTTTCTAATCTCTATTGTAACCGCTTTTATGGGTTATGTATTACCTTGGGGTCAAATG…	TTCTAGGATTTTT-CGCGTT--TTTTCAGGAGAAATCCGTATATCGATGTCTTT--TAAAC----------CACGCTATTGGATTCAACGTCCAGGACTTCCTGACGCTTAATAACGATTTCTACTTCCAGCAGCCA-TATTGGTTCAGCTACAAGTTCACTGTCAACTACCATGTTACGACTTCGCACCGACTG-TTTCTTTTACCTCACGAGTCGATCAGGAAGGTTTCATCCTTGAATCTCGTAACCATGCCAACACATAAGAAC-TTTA----TAGGGAAGTTAAGGTGCTCAGGGTCTTACCGTCGGGCCATAGTGTTCCACATATTCATGGATAATTCTATTTATTATGAGTTTCAGACTAGCGACAATGGGGAAGTCGTTACATCATTCATG…	TTCTAGGATTTTTTCAGGAGAAATCCGTATATCGATGTCTTTAACGCTATTGGATTCAACGTCCAGGACTTCCTGACGCTTAATAACGATTTCTACTTCCAGCAGCCAATGTTCAGCTACAAGTTCACTGTCAACTACCATGTTACGACTTCGCACCGACTGTTTTACCTCACGAGTCGACAGGAAGGTTTCATCCTTGAATCTCGTAACCATGCCAACACATAAGAACTATAGGGAAGTTAAGGTGCTCAGGGTCTTACCGTCGGGCCATAGTGTTCCACATATTCATGGATAATTCTATTTATTATGAGTTTCAGACTAGCGACAATGGGGAAGTCGTTACATCATTCATCAGGTGGTAATTACCCACAAAGAATTTCGCTACCTTAGGACCGTTAC…
44	KY653777		Haemoproteus iwa	hFREMIN01	Fregata minor	GAGGATTCTCTCCACACTTCAATTCGTACTTCCACTACCAAAATATTCTCTCATGTTCCAACATTCTAGGATTTTT-CGCGTT--TTTTCAGGAGAAATCCGTATATCGATGTCTTT--TAAAC----------CACGCTATTGGATTCAACGTCCAGGACTTCCTGACGCTTAATAACGATTTCTACTTCCAGCAGCCA-TATTGGTTCAGCTACAAGTTCACTGTCAACTACCATGTTACGACTTCGCACCGACTG-TTTCTTTTACCTCACGAGTCGATCAGGAAGGTTTCATCCTTGAATCTCGTAACCATGCCAACACATAAGAAC-TTTA----TAGGGAAGTTAAGGTGCTCAGGGTCTTACCGTCGGGCCATAGTGTTCCACATATTCATG…	ATTGTTTTTCAAAGATTTGCAATAATTACAAATTGTAATCATAAAATCTTAGGTTTATACTATTTATGGTTTTCATTTGTATTTGGTTTTTATGGTTTCTTACTATCTGTTATAATACGTACAGAATTATACTCTTCATCTTTAAGAATCATTGCTCAAGAAAATGTTAATTTTTATAATATGATATTTACTATTCATGGTCTTATAATGATATTCTTCAATATTATGCCTGGATTATTTGGTGGTTTTGGTAATTATTTTCTACCAATTCTATGTGGTTCTTCAGAATTAGCATATCCTAGAATAAATAGTATATCTTTATTATTACAACCTGTTGCATTTTTATTAGTTATATTATCAACAGCAGCAGAATTTGGTGGAGGTACTGGATGGACTTTA…	TTCTTTATATTTAGAATCAATAATAATATAAAAGCACATTTAGTTTCATACTCTTCAATTACATCATTATATGCATCATCTTTAAAATACTTTTCTGTTGGTATTCTATTTTCTGTAAATCCAATAATTTTATTAATATTTATTTATTCTATAAGAGAATGTTTATATTCAACATTTTCATCATTAGTTTCTGGTATGTTAAGTATTATAATTTCAGAAGCATTATTGTTTATTACATATTTCTGGGGAATTTTACATTTTGCACTTTCTCCTTATCCTTTATCTAATGAAGGTATAATAATAACTTCATCTAGAATGTTAATATTAACTATTACATTTATTTTAGCAAGTGCATCTTGTATGACTGCATGTGTACAATTCTTAATAGAAAAAGGAATG…	ATGAACTATAATGTAATTAATTTATCAAAAGCACATTTAGTTTTCTATCCATGTCCATTAAATATAAATTTCTTATGGAATTATGGATTCCTTTTAGGAATAGTATTTGTTATTCAAATATTTACTGGTGTATTATTAGCAACTTGTTATACTCCAGAAATATCTTATGCATATTATAGTGTACAACATATATTAAGAGAATTATGGAGTGGATGGTGTTTTAGATACATGCATGCAACAGGTGCATCATTTGTATTTATTTTAACATACTTACATATTTTAAGAGGATTGAATTATTCATATTCATATTTACCATTATCATGGATTACTGGATTAATTATCTTTCTAATCTCTATTGTAACCGCTTTTATGGGATATGTATTACCTTGGGGTCAAATG…	TTCTAGGATTTTT-CGCGTT--TTTTCAGGAGAAATCCGTATATCGATGTCTTT--TAAAC----------CACGCTATTGGATTCAACGTCCAGGACTTCCTGACGCTTAATAACGATTTCTACTTCCAGCAGCCA-TATTGGTTCAGCTACAAGTTCACTGTCAACTACCATGTTACGACTTCGCACCGACTG-TTTCTTTTACCTCACGAGTCGATCAGGAAGGTTTCATCCTTGAATCTCGTAACCATGCCAACACATAAGAAC-TTTA----TAGGGAAGTTAAGGTGCTCAGGGTCTTACCGTCGGGCCATAGTGTTCCACATATTCATGGATAATTCTATTTATTATGAGTTTCAGACTAGCGACAATGGGGAAGTCGTTACATCATTCATG…	TTCTAGGATTTTTTCAGGAGAAATCCGTATATCGATGTCTTTAACGCTATTGGATTCAACGTCCAGGACTTCCTGACGCTTAATAACGATTTCTACTTCCAGCAGCCAATGTTCAGCTACAAGTTCACTGTCAACTACCATGTTACGACTTCGCACCGACTGTTTTACCTCACGAGTCGACAGGAAGGTTTCATCCTTGAATCTCGTAACCATGCCAACACATAAGAACTATAGGGAAGTTAAGGTGCTCAGGGTCTTACCGTCGGGCCATAGTGTTCCACATATTCATGGATAATTCTATTTATTATGAGTTTCAGACTAGCGACAATGGGGAAGTCGTTACATCATTCATCAGGTGGTAATTACCCACAAAGAATTTCGCTACCTTAGGACCGTTAC…
45	AB354571		Plasmodium ovale	-	Homo sapiens	GAGGATTCTCTCCACACTTCAATTCGTACTTCCACTACCAAAATATAATCTCCTGTTCTAACATTCTAGGATTTTT-CGTGTT--TTTTCAGGAGAAATCCGTATATCGATGTCTTT---TAAT---------CTACGCTATTGGATTCAACGTCCAGGACTTCCTGACGCTTAATAACGATTTCTACTTCCAGCAGCCA-TTTTGGTTCAGCTACAAGTTCACTGTCAACTACCATGTTACGACTTCGCACCGACTGTTTTCTTTTACCTCACGAGTCGATCAGGAAGGTTTCATCCTTAAATCTCGTAACCATGCCAACACATAAGAAC-TTTT----TAGGGAAGTTAAGGTGCTCAGGGTCTTACCGTCGGGCCGTATGATTCCACATATTCATG…	TTTGTTTTTAATAGATATGCACTTATTACAAATTGTAATCATAAAACTTTAGGATTATACTATTTATGGTTTTCATTTTTATTTGGTAGTTATGGTTTTTTACTATCTGTTATTTTACGTACTGAATTATACTCTTCATCTCTAAGAATCATAGCTCAAGAAAATGTTAACTTATATAATATGATATTTACAATTCATGGAATTATTATGATATTTTTCAATATAATGCCTGGATTATTTGGAGGATTTGGTAACTATTTTTTACCTATTTTATGTGGATCACCGGAACTTGCATATCCAAGAATAAATAGTATTTCTTTATTATTACAACCTATTGCTTTTATATTAGTTATACTATCTACAGCCGCAGAATTTGGAGGAGGTACAGGATGGACTTTA…	TTTTTTATATTTAATAACTATAATAATGTAAAAGCACATTTAATATCTTATCCTTCCATAGCATCATTATATGGAACATCTTTAAAATATTTTTCAGTTGGTATTTTATTTACTTTTAATCCTATTATTTTAATTATATTTGTATATTCAATTAGAGAAAGTTTATATTCTACATTTTCATCATTAATATCTGGTATGTTATCTATAATTATATCTGAAGCTTTATTATTTATTACATATTTTTGGGGTATATTACATTTTAGTTTATCTCCATCTCCTTTATATAATGAAGGTATAATTTTAACTTCATCAAGAATGTTAATTTTAACTATTACATTTATATTAGCAAGTGCATCATGTATGACAGCATGTTTACAATTTCTTATAGAAAAAGGAATG…	ATGAATTATAATTCTATTAATTTAGCAAAAGCACATTTATTAAATTATCCATGCCCATTAAATATTAATTTCTTATGGAATTATGGATTCCTTTTAGGAATTATATTCTTTATACAAATATTAACAGGTGTATTTTTAGCAAGTCGTTATACTCCTGAAATATCTTACGCATATTATAGTATACAACATATATTAAGAGAATTATGGAGTGGATGGTGTTTTAGATATATGCATGCAACTGGTGCATCATTAGTATTTTTCTTAACTTATCTACATATTTTAAGAGGATTAAATTATTCTTATTTATATTTACCTTTATCATGGATATCAGGTTTAATTATATTTGCATTATTTATAGTAACTGCATTTATTGGTTATGTATTACCTTGGGGACAAATG…	TTCTAGGATTTTT-CGTGTT--TTTTCAGGAGAAATCCGTATATCGATGTCTTT---TAAT---------CTACGCTATTGGATTCAACGTCCAGGACTTCCTGACGCTTAATAACGATTTCTACTTCCAGCAGCCA-TTTTGGTTCAGCTACAAGTTCACTGTCAACTACCATGTTACGACTTCGCACCGACTGTTTTCTTTTACCTCACGAGTCGATCAGGAAGGTTTCATCCTTAAATCTCGTAACCATGCCAACACATAAGAAC-TTTT----TAGGGAAGTTAAGGTGCTCAGGGTCTTACCGTCGGGCCGTATGATTCCACATATTCATGGATAATTCTATTTATTAGGAGTCTCACACTAGCGACAATGGGGAAGTCGTTACACCGTTCATG…	TTCTAGGATTTTTTCAGGAGAAATCCGTATATCGATGTCTTTTACGCTATTGGATTCAACGTCCAGGACTTCCTGACGCTTAATAACGATTTCTACTTCCAGCAGCCATTGTTCAGCTACAAGTTCACTGTCAACTACCATGTTACGACTTCGCACCGACTGTTTTACCTCACGAGTCGACAGGAAGGTTTCATCCTTAAATCTCGTAACCATGCCAACACATAAGAACTTTAGGGAAGTTAAGGTGCTCAGGGTCTTACCGTCGGGCCGTATGATTCCACATATTCATGGATAATTCTATTTATTAGGAGTCTCACACTAGCGACAATGGGGAAGTCGTTACACCGTTCATCAGGAGGAGATTACCCACAAGGAATTTTGCTACCTTAGGACCGTTAC…
46	AB354573		Plasmodium hylobati	-	Hylobates sp.	GAGGATTCTCTCCACACTTCAATTCGTACTTCCACTACCAAAATATAATCTCCTGTTCTAATGTTCTAGGGTTTTT-CGCGTT--TTTTCAGGAGAAATCCGTATATCGATGTTTTT--AAAAT---------CTACGCTATTGGATTCAACGTCCAGGACTTCCTGACGTTTAATAACGATTTCTACTTCCAGCAGCCA-TTTTGGTTCAGCTACAAGTTCACTGTCAACTACCATGTTACGACTTCGCACCGACTGTTTTCTTTTACCTCACGAGTCGATCAGGAAGGTTTCATCCTTAAATCTCGTAACCATGCCAACACATAAGAAC-TTTT----TAGGGAAGTTAAGGTGCTCAGGGTCTTACCGTCGGGCCGTATGATTCCACATATTCATG…	TTTGTTTTAAATAGATATGCACTTATTACAAATTGTAATCATAAAACTTTAGGTTTATACTATTTATGGTTTTCATTTTTATTTGGTAGTTATGGTTTTTTATTATCTGTTATTTTACGTACAGAATTATATTCTTCTTCTTTAAGAATTATCGCACAAGAGAATGTTAATTTATATAATATGATATTTACATTACATGGAATTATTATGATATTCTTTAATATAATGCCAGGATTATTCGGAGGATTTGGTAATTACTTTTTACCAATTTTATGTGGTTCTTCAGAACTTGCATACCCAAGAATTAATAGTATATCTTTATTATTACAACCTATAGCTTTTATATTAGTAATTTTATCTACAGCAGCAGAATTTGGTGGAGGTACTGGATGGACTTTA…	ATTTTTATATTTAGTAACTATAATAGTATTAAAGCACATCTAATATCTTACCCTTCATTAGCATCATTATATGGAACATCTTTAAAATATTTTTCAGTTGGTATTTTGTTTACATTCAATCCTATTATTTGTATAATATTTGTATACTCTATTAGAGAAAGTTTTTATTCTATATTTTCATCATTAGTATCAGGAATGTTATCTATAATAATATCTGAGGCAATATTATTTATTACATATTTTTGGGGTATCTTACATTTTAGTTTATCTCCATATCCATTATATAATGAAGGAATAATACTAACATCATCAAGAATGTTAATTTTAACTATTACATTCATTTTAGCAAGTGCATCATGTATGACAGCATGTTTACAATTTCTAATAGAAAAAGGAATG…	ATGAATTATTATTCTATTAATTTAGCAAAAGCACATTTATTAAATTATCCATGCCCATTAAATATTAATTTCTTATGGAATTATGGATTTCTTTTAGGTATTATATTCTTTATACAAATATTAACAGGTGTATTCTTAGCTAGTCGTTATACTCCAGAAGTATCTTATGCATATTATAGTATACAACATATTTTAAGAGAATTATGGAGTGGATGGTGTTTTAGATATATGCATGCTACAGGTGCATCTCTTGTATTCTTATTAACTTATTTACACATTTTAAGAGGATTAAATTATTCATATTTATACCTACCTTTATCATGGATATCAGGGTTAATAATATTTGCATTATTTATAGTTACAGCTTTTATAGGTTATGTTTTACCTTGGGGACAAATG…	TTCTAGGGTTTTT-CGCGTT--TTTTCAGGAGAAATCCGTATATCGATGTTTTT--AAAAT---------CTACGCTATTGGATTCAACGTCCAGGACTTCCTGACGTTTAATAACGATTTCTACTTCCAGCAGCCA-TTTTGGTTCAGCTACAAGTTCACTGTCAACTACCATGTTACGACTTCGCACCGACTGTTTTCTTTTACCTCACGAGTCGATCAGGAAGGTTTCATCCTTAAATCTCGTAACCATGCCAACACATAAGAAC-TTTT----TAGGGAAGTTAAGGTGCTCAGGGTCTTACCGTCGGGCCGTATGATTCCACATATTCATGGATAATTCTATTTATTAGGAGTCTCACACTAGCGACAATGGGGAAGTCGTTACACCGTTCATG…	TTCTAGGGTTTTTTCAGGAGAAATCCGTATATCGATGTTTTTAACGCTATTGGATTCAACGTCCAGGACTTCCTGACGTTTAATAACGATTTCTACTTCCAGCAGCCATTGTTCAGCTACAAGTTCACTGTCAACTACCATGTTACGACTTCGCACCGACTGTTTTACCTCACGAGTCGACAGGAAGGTTTCATCCTTAAATCTCGTAACCATGCCAACACATAAGAACTTTAGGGAAGTTAAGGTGCTCAGGGTCTTACCGTCGGGCCGTATGATTCCACATATTCATGGATAATTCTATTTATTAGGAGTCTCACACTAGCGACAATGGGGAAGTCGTTACACCGTTCATCAGGAGGAGATTACCCACAAGGAATTTTGCTACCTTAGGACCGTTAC…
47	AB354574		Plasmodium fieldi	-	Macaca sp.	GAGGATTCTCTCCACACTTCAATTCGTACTTCCACTACCAAAATATAATCTCCTGTTCTAATGTTCTAGGGTTTTT-CGCGTT--TTTTCAGGAGAAATCCGTATATCGATGTTTTT--AAAAT---------CTACGCTATTGGATTCAACGTCCAGGACTTCCTGACGTTTAATAACGATTTCTACTTCCAGCAGCCA-TTTTGGTTCAGCTACAAGTTCACTGTCAACTACCATGTTACGACTTCGCACCGACTGTTTTCTTTTACCTCACGAGTCGATCAGGAAGGTTTCATCCTTAAATCTCGTAACCATGCCAACACATAAGAAC-TTTT----TAGGGAAGTTAAGGTGCTCAGGGTCTTACCGTCGGGCCGTATGATTCCACATATTCATG…	TTTGTTTTAAATAGATATACACTTATTACAAATTGTAATCATAAAACTTTAGGTTTATACTATTTATGGTTTTCATTTTTATTTGGTAGTTATGGTTTTTTATTATCTGTTATTTTACGTACAGAATTATATTCTTCTTCTTTAAGAATAATTGCACAAGAAAATGTTAACTTATATAATATGATATTTACATTACATGGAATTATTATGATATTCTTTAATATAATGCCAGGATTATTTGGAGGATTCGGTAATTATTTTTTACCAATTTTATGTGGTTCTCCAGAACTTGCATATCCAAGAATTAATAGTATATCTTTATTATTACAACCAATAGCTTTTATATTAGTAATTTTATCTACAGCAGCAGAATTTGGAGGAGGTACTGGATGGACTTTA…	TTTTTTATATTTAGTAACTATAATAATATTAAAGCACATTTAGTATCTTATCCTTCATTAACATCATTATATGGAACATCTTTAAAATATTTTTCTGTTGGTATTTTATTTACATTCAATCCTATTATTTTTATAATATTTGTATATTCTATTAGAGAAAGTTTTTATTCTATATTCTCATCATTAGTATCAGGAATGTTATCTATAATTATATCTGAAGCATTATTATTTATTACATATTTTTGGGGTATTTTACATTTTAGTTTATCTCCATATCCATTATATAATGAAGGAATAATTTTAACATCATCAAGAATGTTAATTTTAACTATTACATTTATTTTAGCAAGTGCATCATGTATGACAGCATGTTTACAATTTCTAATAGAAAAAGGAATG…	ATGAATTATTATTCTATTAATTTAGCAAAAGCACATTTATTAAATTACCCATGCCCATTAAATATTAACTTTTTATGGAATTATGGATTTCTTTTAGGTATAATATTTTTTATACAAATATTAACAGGTGTATTTTTAGCTAGTCGTTATACTCCAGAAATATCTTATGCATATTATAGTATACAACATATTTTAAGAGAATTATGGAGTGGATGGTGTTTTAGATATATGCATGCTACTGGTGCATCTCTTGTATTCTTATTAACTTATTTACATATTTTAAGAGGATTAAATTATTCATATTTATATCTACCTTTATCATGGATATCAGGATTAATAATATTTGCATTATTTATAGTTACAGCTTTTATAGGTTATGTTTTACCTTGGGGACAAATG…	TTCTAGGGTTTTT-CGCGTT--TTTTCAGGAGAAATCCGTATATCGATGTTTTT--AAAAT---------CTACGCTATTGGATTCAACGTCCAGGACTTCCTGACGTTTAATAACGATTTCTACTTCCAGCAGCCA-TTTTGGTTCAGCTACAAGTTCACTGTCAACTACCATGTTACGACTTCGCACCGACTGTTTTCTTTTACCTCACGAGTCGATCAGGAAGGTTTCATCCTTAAATCTCGTAACCATGCCAACACATAAGAAC-TTTT----TAGGGAAGTTAAGGTGCTCAGGGTCTTACCGTCGGGCCGTATGATTCCACATATTCATGGATAATTCTATTTATTAGGAGTCTCACACTAGCGACAATGGGGAAGTCGTTACACCGTTCATG…	TTCTAGGGTTTTTTCAGGAGAAATCCGTATATCGATGTTTTTAACGCTATTGGATTCAACGTCCAGGACTTCCTGACGTTTAATAACGATTTCTACTTCCAGCAGCCATTGTTCAGCTACAAGTTCACTGTCAACTACCATGTTACGACTTCGCACCGACTGTTTTACCTCACGAGTCGACAGGAAGGTTTCATCCTTAAATCTCGTAACCATGCCAACACATAAGAACTTTAGGGAAGTTAAGGTGCTCAGGGTCTTACCGTCGGGCCGTATGATTCCACATATTCATGGATAATTCTATTTATTAGGAGTCTCACACTAGCGACAATGGGGAAGTCGTTACACCGTTCATCAGGAGGAGATTACCCACAAGGAATTTTGCTACCTTAGGACCGTTAC…
48	AB434920		Plasmodium simiovale	-	Macaca fascicularis	GAGGATTCTCTCCACACTTCAATTCGTACTTCCACTACCAAAATATAATCTCCTGTTCTAATGTTCTAGGGTTTTT-CGCGTT--TTTTCAGGAGAAATCCGTATATCGATGTTTTT--AAAAT---------CTACGCTATTGGATTCAACGTCCAGGACTTCCTGACGTTTAATAACGATTTCTACTTCCAGCAGCCA-TTTTGGTTCAGCTACAAGTTCACTGTCAACTACCATGTTACGACTTCGCACCGACTGTTTTCTTTTACCTCACGAGTCGATCAGGAAGGTTTCATCCTTAAATCTCGTAACCATGCCAACACATAAGAAC-TTTT----AAGGGAAGTTAAGGTGCTCAGGGTCTTACCGTCGGGCCGTATGATTCCACATATTCATG…	TTTGTTTTTAATAGATATACACTTATTACAAATTGCAATCATAAAACTTTAGGTCTATACTATTTATGGTTTTCATTTTTATTTGGTAGTTATGGTTTTTTATTATCTGTTATTTTACGTACAGAATTATATTCTTCTTCTTTAAGAATTATTGCACAAGAAAATGTTAACTTATATAATATGATATTTACATTACATGGAATTATTATGATATTCTTTAATATAATGCCAGGATTATTTGGAGGATTCGGTAATTATTTTTTACCAATTTTATGTGGTTCTCCAGAACTTGCATATCCAAGAATTAATAGTATATCTTTATTATTACAACCAATAGCTTTTATATTAGTCATTTTATCTACAGCAGCAGAATTTGGAGGAGGTACTGGATGGACTTTA…	TTTTTTATATTTAGTAACTATAATAATGTTAAAGCACATTTAGTATCTTATCCTTCATTAACATCATTATATGGAACATCTTTAAAATATTTTTCTGTTGGTATTTTATTTACATTTAATCCTATTATTTTTATAATATTTGTATATTCTATTAGAGAAAGTTTTTATTCTATATTTTCATCATTAGTATCAGGAATGTTATCTATAATTATATCTGAAGCATTATTATTTATTACATATTTTTGGGGTATTTTACATTTTAGTTTATCTCCATATCCATTATATAATGAAGGAATAATTTTAACATCATCAAGAATGTTAATTTTAACTATTACATTTATTTTAGCAAGTGCATCATGTATGACAGCATGTTTACAATTTCTAATAGAAAAAGGAATG…	ATGAATTATTATTCTATTAATTTAGCAAAAGCACATTTATTAAATTACCCATGCCCATTAAATATTAATTTCTTATGGAATTATGGATTTCTTTTAGGTATTATATTTTTTATACAAATATTAACAGGTGTATTTTTAGCTAGTCGTTATACTCCAGAAATATCTTATGCATATTATAGTATACAACATATTTTAAGAGAATTATGGAGTGGATGGTGTTTTAGATATATGCATGCTACAGGTGCATCTCTTGTATTCTTATTAACTTATTTACACATTTTAAGAGGATTAAATTATTCATATTTATATCTACCTTTATCATGGATATCAGGATTAATAATATTTGCATTATTTATAGTTACAGCTTTTATAGGTTATGTTTTACCTTGGGGACAAATG…	TTCTAGGGTTTTT-CGCGTT--TTTTCAGGAGAAATCCGTATATCGATGTTTTT--AAAAT---------CTACGCTATTGGATTCAACGTCCAGGACTTCCTGACGTTTAATAACGATTTCTACTTCCAGCAGCCA-TTTTGGTTCAGCTACAAGTTCACTGTCAACTACCATGTTACGACTTCGCACCGACTGTTTTCTTTTACCTCACGAGTCGATCAGGAAGGTTTCATCCTTAAATCTCGTAACCATGCCAACACATAAGAAC-TTTT----AAGGGAAGTTAAGGTGCTCAGGGTCTTACCGTCGGGCCGTATGATTCCACATATTCATGGATAATTCTATTTATTAGGAGTCTCACACTAGCGACAATGGGGAAGTCGTTACACCGTTCATG…	TTCTAGGGTTTTTTCAGGAGAAATCCGTATATCGATGTTTTTAACGCTATTGGATTCAACGTCCAGGACTTCCTGACGTTTAATAACGATTTCTACTTCCAGCAGCCATTGTTCAGCTACAAGTTCACTGTCAACTACCATGTTACGACTTCGCACCGACTGTTTTACCTCACGAGTCGACAGGAAGGTTTCATCCTTAAATCTCGTAACCATGCCAACACATAAGAACTTAAGGGAAGTTAAGGTGCTCAGGGTCTTACCGTCGGGCCGTATGATTCCACATATTCATGGATAATTCTATTTATTAGGAGTCTCACACTAGCGACAATGGGGAAGTCGTTACACCGTTCATCAGGAGGAGATTACCCACAAGGAATTTTGCTACCTTAGGACCGTTAC…
49	AB444123		Plasmodium cynomolgi	-	Macaca fascicularis	GAGGATTCTCTCCACACTTCAATTCGTACTTCCACTACCAAAATATAATCTCCTGTTCTAATGTTCTAGGGTTTTT-CGCGTT--TTTTCAGGAGAAATCCGTATATCGATGTTTTT--AAAAT---------CTACGCTATTGGATTCAACGTCCAGGACTTCCTGACGTTTAATAACGATTTCTACTTCCAGCAGCCA-TTTTGGTTCAGCTACAAGTTCACTGTCAACTACCATGTTACGACTTCGCACCGACTGTTTTCTTTTACCTCACGAGTCGATCAGGAAGGTTTCATCCTTAAATCTCGTAACCATGCCAACACATAAGAAC-TTTT----TAGGGAAGTTAAGGTGCTCAGGGTCTTACCGTCGGGCCGTATGATTCCACATATTCATG…	TTTGTTTTCAATAGATATACACTTATTACAAATTGCAATCATAAAACTTTAGGTTTATACTATTTATGGTTTTCATTTTTATTTGGTAGTTATGGTTTCTTATTATCTGTTATTTTACGTACAGAATTATATTCTTCTTCTTTAAGAATTATTGCACAAGAAAATGTTAACTTATATAATATGATATTTACATTACATGGAATTATTATGATATTCTTTAATATAATGCCAGGATTATTTGGAGGATTCGGTAATTATTTTTTACCAATTTTATGTGGTTCTCCAGAACTTGCATATCCAAGAATTAATAGTATATCTTTATTATTACAACCAATAGCTTTTATATTAGTAATTTTATCTACAGCAGCAGAATTTGGAGGAGGTACTGGATGGACTTTA…	TTTTTTATATTTAGTAACTATAATAATGTTAAAGCACATTTAGTATCTTATCCTTCATTAACATCATTATATGGAACATCTTTAAAATATTTTTCTGTTGGTATTTTATTTACATTCAATCCTATTATTTTTATAATATTTGTATATTCTATTAGAGAAAGTTTTTATTCTATATTTTCATCATTAGTATCAGGAATGTTATCTATAATTATGTCTGAAGCAATATTATTTATTACATATTTTTGGGGTATTTTACATTTTAGTCTATCTCCTTATCCATTATATAATGAAGGAATTATTTTAACATCATCAAGAATGTTAATTTTAACTATTACATTTATTTTAGCAAGTGCATCATGTATGACAGCATGTTTACAATTTCTAATAGAAAAAGGAATG…	ATGAATTATTATTCTATTAATTTAGCAAAAGCACATTTATTAAATTACCCATGCCCATTAAATATTAATTTCTTATGGAATTATGGATTTCTTTTAGGTATAATATTCTTTATACAAATATTAACAGGTGTATTTTTAGCTAGTCGTTATACTCCAGAAATATCTTATGCATATTATAGTATACAACATATTTTAAGAGAATTATGGAGTGGATGGTGTTTTAGATATATGCATGCTACAGGTGCATCTCTTGTATTCTTATTAACTTATTTACATATTTTAAGAGGACTAAATTATTCATATTTATATCTACCTTTATCATGGATATCAGGATTAATAATATTTGCATTATTTATAGTTACAGCTTTTATAGGTTATGTTTTACCTTGGGGACAAATG…	TTCTAGGGTTTTT-CGCGTT--TTTTCAGGAGAAATCCGTATATCGATGTTTTT--AAAAT---------CTACGCTATTGGATTCAACGTCCAGGACTTCCTGACGTTTAATAACGATTTCTACTTCCAGCAGCCA-TTTTGGTTCAGCTACAAGTTCACTGTCAACTACCATGTTACGACTTCGCACCGACTGTTTTCTTTTACCTCACGAGTCGATCAGGAAGGTTTCATCCTTAAATCTCGTAACCATGCCAACACATAAGAAC-TTTT----TAGGGAAGTTAAGGTGCTCAGGGTCTTACCGTCGGGCCGTATGATTCCACATATTCATGGATAATTCTATTTATTAGGAGTCTCACACTAGCGACAATGGGGAAGTCGTTACACCGTTCATG…	TTCTAGGGTTTTTTCAGGAGAAATCCGTATATCGATGTTTTTAACGCTATTGGATTCAACGTCCAGGACTTCCTGACGTTTAATAACGATTTCTACTTCCAGCAGCCATTGTTCAGCTACAAGTTCACTGTCAACTACCATGTTACGACTTCGCACCGACTGTTTTACCTCACGAGTCGACAGGAAGGTTTCATCCTTAAATCTCGTAACCATGCCAACACATAAGAACTTTAGGGAAGTTAAGGTGCTCAGGGTCTTACCGTCGGGCCGTATGATTCCACATATTCATGGATAATTCTATTTATTAGGAGTCTCACACTAGCGACAATGGGGAAGTCGTTACACCGTTCATCAGGAGGAGATTACCCACAAGGAATTTTGCTACCTTAGGACCGTTAC…
50	AY598140		Plasmodium vivax	-	Homo sapiens	GAGGATTCTCTCCACACTTCAATTCGTACTTCCACTACCAAAATATAATCTCCTGTTCTAATGTTCTAGGGTTTTT-CGCGTT--TTTTCAGGAGAAATCCGTATATCGATGTTTTT--AAAAT---------CTACGCTATTGGATTCAACGTCCAGGACTTCCTGACGTTTAATAACGATTTCTACTTCCAGCAGCCA-TTTTGGTTCAGCTACAAGTTCACTGTCAACTACCATGTTACGACTTCGCACCGACTGTTTTCTTTTACCTCACGAGTCGATCAGGAAGGTTTCATCCTTAAATCTCGTAACCATGCCAACACATAAGAAC-TTTT----TAGGGAAGTTAAGGTGCTCAGGGTCTTACCGTCGGGCCGTATGATTCCACATATTCATG…	TTTGTTTTCAATAGATATACACTTATTACAAATTGCAATCATAAAACTTTAGGTCTATACTATTTATGGTTTTCATTTTTATTTGGTAGTTATGGTTTTTTATTATCTGTTATTTTACGTACAGAATTATATTCTTCTTCTTTAAGAATAATTGCACAAGAAAATGTTAACTTATATAATATGATATTTACATTACATGGAATTATTATGATATTCTTTAATATAATGCCAGGATTATTTGGAGGATTCGGTAATTACTTCCTACCAATTTTATGTGGTTCTCCAGAACTTGCATATCCAAGAATTAATAGTATATCTTTATTATTACAACCAATAGCTTTTATATTAGTCATTTTATCTACAGCAGCAGAATTTGGAGGAGGTACTGGATGGACTTTA…	TTTTTTATATTTAGTAACTATAATAATATTAAAGCACATTTAGTATCTTATCCTTCATTAACATCATTATATGGAACATCTTTAAAATATTTTTCTGTGGGTATCTTATTTACATTCAATCCTATTATTTTTATAATATTTGTATATTCTATTAGAGAAAGTTTTTATTCTATATTTTCATCATTAGTATCAGGAATGTTATCTATAATTATATCTGAAGCAATATTATTTATTACATATTTTTGGGGTATTTTACATTTTAGTTTATCTCCATATCCATTATATAATGAAGGAATTATTTTAACATCATCAAGAATGTTAATTCTAACTATTACATTTATTTTAGCAAGTGCATCATGTATGACAGCATGTTTACAATTTCTAATAGAAAAAGGAATG…	ATGAATTATTATTCTATTAATTTAGCAAAAGCACATTTATTAAATTACCCATGCCCATTAAATATTAATTTCTTATGGAATTATGGATTTCTTTTAGGTATTATATTCTTTATACAAATATTAACAGGTGTATTTTTAGCAAGTCGTTATACTCCAGAAATATCTTATGCATATTATAGTATACAACATATTTTAAGAGAATTATGGAGTGGATGGTGTTTTAGATATATGCATGCTACAGGTGCATCTCTTGTATTCTTATTAACTTATTTACACATTTTAAGAGGATTAAATTATTCATATTTATATTTACCATTATCATGGATATCAGGATTAATCATATTTGCATTATTTATAGTTACAGCTTTTATAGGTTACGTTTTACCTTGGGGACAAATG…	TTCTAGGGTTTTT-CGCGTT--TTTTCAGGAGAAATCCGTATATCGATGTTTTT--AAAAT---------CTACGCTATTGGATTCAACGTCCAGGACTTCCTGACGTTTAATAACGATTTCTACTTCCAGCAGCCA-TTTTGGTTCAGCTACAAGTTCACTGTCAACTACCATGTTACGACTTCGCACCGACTGTTTTCTTTTACCTCACGAGTCGATCAGGAAGGTTTCATCCTTAAATCTCGTAACCATGCCAACACATAAGAAC-TTTT----TAGGGAAGTTAAGGTGCTCAGGGTCTTACCGTCGGGCCGTATGATTCCACATATTCATGGATAATTCTATTTATTAGGAGTCTCACACTAGCGACAATGGGGAAGTCGTTACACCGTTCATG…	TTCTAGGGTTTTTTCAGGAGAAATCCGTATATCGATGTTTTTAACGCTATTGGATTCAACGTCCAGGACTTCCTGACGTTTAATAACGATTTCTACTTCCAGCAGCCATTGTTCAGCTACAAGTTCACTGTCAACTACCATGTTACGACTTCGCACCGACTGTTTTACCTCACGAGTCGACAGGAAGGTTTCATCCTTAAATCTCGTAACCATGCCAACACATAAGAACTTTAGGGAAGTTAAGGTGCTCAGGGTCTTACCGTCGGGCCGTATGATTCCACATATTCATGGATAATTCTATTTATTAGGAGTCTCACACTAGCGACAATGGGGAAGTCGTTACACCGTTCATCAGGAGGAGATTACCCACAAGGAATTTTGCTACCTTAGGACCGTTAC…
51	AY800110		Plasmodium simium	-	Alouatta guariba	--------TCTCCACACTTCAATTCGTACTTCCACTACCAAAATATAATCTCCTGTTCTAATGTTCTAGGGTTTTT-CGCGTT--TTTTCAGGAGAAATCCGTATATCGATGTTTTT--AAAAT---------CTACGCTATTGGATTCAACGTCCAGGACTTCCTGACGTTTAATAACGATTTCTACTTCCAGCAGCCA-TTTTGGTTCAGCTACAAGTTCACTGTCAACTACCATGTTACGACTTCGCACCGACTGTTTTCTTTTACCTCACGAGTCGATCAGGAAGGTTTCATCCTTAAATCTCGTAACCATGCCAACACATAAGAAC-TTTT----TAGGGAAGTTAAGGTGCTCAGGGTCTTACCGTCGGGCCGTATGATTCCACATATTCATG…	TTTGTTTTCAATAGATATACACTTATTACAAATTGCAATCATAAAACTTTAGGTCTATACTATTTATGGTTTTCATTTTTATTTGGTAGTTATGGTTTTTTATTATCTGTTATTTTACGTACAGAATTATATTCTTCTTCTTTAAGAATAATTGCACAAGAAAATGTTAACTTATATAATATGATATTTACATTACATGGAATTATTATGATATTCTTTAATATAATGCCAGGATTATTTGGAGGATTCGGTAATTACTTCCTACCAATTTTATGTGGTTCTCCAGAACTTGCATATCCAAGAATTAATAGTATATCTTTATTATTACAACCAATAGCTTTTATATTAGTCATTTTATCTACAGCAGCAGAATTTGGAGGAGGTACTGGATGGACTTTA…	TTTTTTATATTTAGTAACTATAATAATATTAAAGCACATTTAGTATCTTATCCTTCATTAACATCATTATATGGAACATCTTTAAAATATTTTTCTGTGGGTATCTTATTTACATTCAATCCTATTATTTTTATAATATTTGTATATTCTATTAGAGAAAGTTTTTATTCTATATTTTCATCATTAGTATCAGGAATGTTATCTATAATTATATCTGAAGCAATATTATTTATTACATATTTTTGGGGTATTTTACATTTTAGTTTATCTCCATATCCATTATATAATGAAGGAATTATTTTAACATCATCAAGAATGTTAATTCTAACTATTACATTTATTTTAGCAAGTGCATCATGTATGACAGCATGTTTACAATTTCTAATAGAAAAAGGAATG…	ATGAATTATTATTCTATTAATTTAGCAAAAGCACATTTATTAAATTACCCATGCCCATTAAATATTAATTTCTTATGGAATTATGGATTTCTTTTAGGTATTATATTCTTTATACAAATATTAACAGGTGTATTTTTAGCAAGTCGTTATACTCCAGAAATATCTTATGCATATTATAGTATACAACATATTTTAAGAGAATTATGGAGTGGATGGTGTTTTAGATATATGCATGCTACAGGTGCATCTCTTGTATTCTTATTAACTTATTTACACATTTTAAGAGGATTAAATTATTCATATTTATATTTACCATTATCATGGATATCAGGATTAATCATATTTGCATTATTTATAGTTACAGCTTTTATAGGTTACGTTTTACCTTGGGGACAAATG…	TTCTAGGGTTTTT-CGCGTT--TTTTCAGGAGAAATCCGTATATCGATGTTTTT--AAAAT---------CTACGCTATTGGATTCAACGTCCAGGACTTCCTGACGTTTAATAACGATTTCTACTTCCAGCAGCCA-TTTTGGTTCAGCTACAAGTTCACTGTCAACTACCATGTTACGACTTCGCACCGACTGTTTTCTTTTACCTCACGAGTCGATCAGGAAGGTTTCATCCTTAAATCTCGTAACCATGCCAACACATAAGAAC-TTTT----TAGGGAAGTTAAGGTGCTCAGGGTCTTACCGTCGGGCCGTATGATTCCACATATTCATGGATAATTCTATTTATTAGGAGTCTCACACTAGCGACAATGGGGAAGTCGTTACACCGTTCATG…	TTCTAGGGTTTTTTCAGGAGAAATCCGTATATCGATGTTTTTAACGCTATTGGATTCAACGTCCAGGACTTCCTGACGTTTAATAACGATTTCTACTTCCAGCAGCCATTGTTCAGCTACAAGTTCACTGTCAACTACCATGTTACGACTTCGCACCGACTGTTTTACCTCACGAGTCGACAGGAAGGTTTCATCCTTAAATCTCGTAACCATGCCAACACATAAGAACTTTAGGGAAGTTAAGGTGCTCAGGGTCTTACCGTCGGGCCGTATGATTCCACATATTCATGGATAATTCTATTTATTAGGAGTCTCACACTAGCGACAATGGGGAAGTCGTTACACCGTTCATCAGGAGGAGATTACCCACAAGGAATTTTGCTACCTTAGGACCGTTAC…
52	AB444135		Plasmodium fragile	-	Macaca mulatta	GAGGATTCTCTCCACACTTCAATTCGTACTTCCACTACCAAAATATATTCTCCTGTTCTAATGTTCTAGGGTTTTT-CGCGTT--TTTTCAGGAGAAATCCGCATATCGATGTGTTT--AAATT---------CTACGCTATTGGATTCAACGTCCAGGACTTCCTGACGTTTAATAACGATTTCTACTTCCAGCAGCCA-TTTTGGTTCAGCTACAAGTTCACTGTCAACTACCATGTTACGACTTCGCACCGACTGTTTTCTTTTACCTCACGAGTCGATCAGGAAGGTTTCATCCTTAAATCTCGTAACCATGCCAACACATAAGAAC-TTTT----TAGGGAAGTTAAGGTGCTCAGGGTCTTACCGTCGGGCCGTATGATTCCACATATTCATG…	TTTGTTTTAAATAGATATACACTTATTACAAATTGCAATCATAAAACTTTAGGTCTATACTATTTATGGTTTTCATTTTTATTTGGTAGTTACGGTTTTTTATTATCTGTTATTTTACGTACAGAATTATATTCTTCTTCTTTAAGAATTATCGCACAAGAAAATGTTAATTTATATAATATGATTTTCACATTACACGGAATTATTATGATATTCTTTAATATCATGCCAGGATTATTTGGAGGATTCGGTAACTATTTTTTACCAATTTTATGTGGTTCTCCAGAACTTGCATATCCTAGAATTAATAGTATATCTTTATTATTACAACCAATAGCTTTTATATTAGTAATTCTATCTACAGCAGCAGAATTTGGAGGAGGTACTGGATGGACTTTA…	TTTTTTATATTTAGTAACTATAATAATATTAAAGCACATTTAATATCTTATCCTTCATTAACATCATTATATGGAACATCTTTAAAATATTTTTCTGTTGGTATTTTATTTACATTCAATCCTATTATTTTTATAATATTTGTATATTCAATTAGAGAAAGTTTTTATTCTATATTTTCTTCATTAGTATCAGGAATGTTATCTATAATAATATCTGAAGCATTATTATTTATTACATATTTTTGGGGTATTTTACATTTTAGTTTATCTCCATATCCGTTATATAATGAAGGTATAATTTTAACATCATCAAGAATGTTAATTTTAACTATTACATTTATTTTAGCAAGTGCATCATGTATGACAGCATGTTTACAATTTCTAATAGAAAAAGGAATG…	ATGAATTATTATTCTATTAATTTAGCAAAAGCACATTTATTAAATTACCCATGCCCATTAAACATTAATTTCTTATGGAATTATGGATTTCTTTTAGGAATTATATTTTTTATACAAATATTAACAGGTGTATTTTTAGCTAGTCGTTATACTCCAGAAATATCTTATGCATATTATAGTATACAACATATTTTAAGAGAATTATGGAGTGGATGGTGTTTTAGATATATGCATGCTACAGGTGCATCTCTTGTATTCTTATTAACTTATTTACATATTTTAAGAGGATTAAATTATTCATATTTATATTTACCTTTATCATGGATATCAGGATTAATAATATTTGCATTATTTATCGTTACAGCTTTTATAGGTTATGTTTTACCTTGGGGACAAATG…	TTCTAGGGTTTTT-CGCGTT--TTTTCAGGAGAAATCCGCATATCGATGTGTTT--AAATT---------CTACGCTATTGGATTCAACGTCCAGGACTTCCTGACGTTTAATAACGATTTCTACTTCCAGCAGCCA-TTTTGGTTCAGCTACAAGTTCACTGTCAACTACCATGTTACGACTTCGCACCGACTGTTTTCTTTTACCTCACGAGTCGATCAGGAAGGTTTCATCCTTAAATCTCGTAACCATGCCAACACATAAGAAC-TTTT----TAGGGAAGTTAAGGTGCTCAGGGTCTTACCGTCGGGCCGTATGATTCCACATATTCATGGATAATTCTATTTATTAGGAGTCTCACACTAGCGACAATGGGGAAGTCGTTACACCGTTCATG…	TTCTAGGGTTTTTTCAGGAGAAATCCGCATATCGATGTGTTTAACGCTATTGGATTCAACGTCCAGGACTTCCTGACGTTTAATAACGATTTCTACTTCCAGCAGCCATTGTTCAGCTACAAGTTCACTGTCAACTACCATGTTACGACTTCGCACCGACTGTTTTACCTCACGAGTCGACAGGAAGGTTTCATCCTTAAATCTCGTAACCATGCCAACACATAAGAACTTTAGGGAAGTTAAGGTGCTCAGGGTCTTACCGTCGGGCCGTATGATTCCACATATTCATGGATAATTCTATTTATTAGGAGTCTCACACTAGCGACAATGGGGAAGTCGTTACACCGTTCATCAGGAGGAGATTACCCACAAGGAATTTTGCTACCTTAGGACCGTTAC…
53	KJ569848		Plasmodium inui	-	Macaca fascicularis	GAGGATTCTCTCCACACTTCAATTCGTACTTCCACTACCAAAATATAATCTCCTGTTCTAATGTTCTAGGGTTTTT-CGCGTT--TTTTCAGGAGAAATCCGTATATCGATGTTTTT--AAAAT---------CTACGCTATTGGATTCAACGTCCAGGACTTCCTGACGTTTAATAACGATTTCTACTTCCAGCAGCCA-TTTTTGTTCAGCTACAAGTTCACTGTCAACTACCATGTTACGACTTCGCACCGACTGTTTTCTTTTACCTCACGAGTCGATCAGGAAGGTTTCATCCTTAAATCTCGTAACCATGCCAACACATAAGAAC-TTTT----TAGGGAAGTTAAGGTGCTCAGGGTCTTACCGTCGGGCCGTATGATTCCACATATTCATG…	TTTGTTTTTAATAGATATGCACTTATTACAAATTGTAATCATAAAACTTTAGGTCTATACTATTTATGGTTTTCATTTTTATTTGGTAGTTATGGTTTTTTATTATCTGTGATTTTACGTACAGAATTATATTCTTCTTCTTTAAGAATAATCGCACAAGAAAATGTTAACTTATATAATATGATATTTACATTACATGGAATTATTATGATATTTTTTAATATAATGCCAGGATTATTCGGAGGATTTGGAAATTATTTTTTACCAATTTTATGTGGTTCCTCAGAACTTGCATATCCAAGAATTAATAGTATATCTTTATTATTACAACCTATAGCTTTTATATTAGTAATTTTATCTACAGCAGCAGAATTTGGAGGAGGTACTGGGTGGACTTTA…	TTTTTTATATTTAGTAATTATAATAATATTAAAGCACATTTAATATCTTATCCTTCATTAACATCACTATATGGAACATCTTTAAAGTATTATTCTGTTGGTATTTTATTTACATTCAATCCTATAATTATAATAATATTTATATATTCTATTAGAGAGAGTTTTTATTCTATATTTTCATCATTAGTATCAGGAATGTTATCTATTATTATATCTGAAGCAATATTATTTATTACATATTTTTATGGTATTTTACATTTTAGTTTATCTCCATATCCATTATATAATGAAGGAATAATTTTAACATCATCAAGAATGTTAATTCTAACTATTACATTTATCTTAGCAAGTGCATCATGTATGACAGCATGTTTACAGTTTCTAATAGAAAAAGGAATG…	ATGAATTATTATTCTATTAATTTAGCAAAAACACATTTAATAAACTATCCATGCCCATTAAATATAAATTTCTTATGGAATTACGGATTTCTTTTAGGTATTATATTCTTTATACAAATATTAACAGGTGTATTCTTAGCTAGTCGTTATACTCCAGAAATATCTTATGCATACTATAGTATACAACATATTTTAAGAGAATTATGGAGTGGATGGTGTTTTAGATATATGCATGCTACAGGTGCATCTCTTGTATTTTTATTAACTTACTTACACATTTTAAGAGGATTAAACTATTCATATTTATATCTACCTTTATCATGGATATCAGGATTAGTAATATTTGCATTATTTATAGTAACAGCTTTTATAGGTTATGTTTTACCTTGGGGACAAATG…	TTCTAGGGTTTTT-CGCGTT--TTTTCAGGAGAAATCCGTATATCGATGTTTTT--AAAAT---------CTACGCTATTGGATTCAACGTCCAGGACTTCCTGACGTTTAATAACGATTTCTACTTCCAGCAGCCA-TTTTTGTTCAGCTACAAGTTCACTGTCAACTACCATGTTACGACTTCGCACCGACTGTTTTCTTTTACCTCACGAGTCGATCAGGAAGGTTTCATCCTTAAATCTCGTAACCATGCCAACACATAAGAAC-TTTT----TAGGGAAGTTAAGGTGCTCAGGGTCTTACCGTCGGGCCGTATGATTCCACATATTCATGGATAATTCTATTTATTAGGAGTCTCACACTAGCGACAATGGGGAAGTCGTTACACCGTTCATG…	TTCTAGGGTTTTTTCAGGAGAAATCCGTATATCGATGTTTTTAACGCTATTGGATTCAACGTCCAGGACTTCCTGACGTTTAATAACGATTTCTACTTCCAGCAGCCATTGTTCAGCTACAAGTTCACTGTCAACTACCATGTTACGACTTCGCACCGACTGTTTTACCTCACGAGTCGACAGGAAGGTTTCATCCTTAAATCTCGTAACCATGCCAACACATAAGAACTTTAGGGAAGTTAAGGTGCTCAGGGTCTTACCGTCGGGCCGTATGATTCCACATATTCATGGATAATTCTATTTATTAGGAGTCTCACACTAGCGACAATGGGGAAGTCGTTACACCGTTCATCAGGAGGAGATTACCCACAAGGAATTTTGCTACCTTAGGACCGTTAC…
54	AB354575		Plasmodium coatneyi	-	Macaca fascicularis	GAGGATTCTCTCCACACTTCAATTCGTACTTCCACTACCAAAATATAATCTCCTATTCTAATGTTCTAGGGTTTTT-CGCGTT--TTTTCAGGAGAAATCCGTATATCGATGTTTTT--AAAAT---------CTACGCTATTGGATTCAACGTCCAGGACTTCCTGACGTTTAATAACGATTTCTACTTCCAGCAGCCA-TTTTGGTTCAGCTACAAGTTCACTGTCAACTACCATGTTACGACTTCGCACCGACTGTTTTCTTTTACCTCACGAGTCGATCAGGAAGGTTTCATCCTTAAATCTCGTAACCATGCCAACACATAAGAAC-TTTT----TAGGGAAGTTAAGGTGCTCAGGGTCTTACCGTCGGGCCGTATGATTCCACATATTCATG…	TTTGTTTTAAATAGATATACACTTATTACAAATTGCAATCATAAAACTTTAGGTTTATACTATTTATGGTTTTCATTTTTATTTGGTAGTTATGGATTTTTATTATCTGTTATTTTACGTACAGAATTATATTCTTCTTCTTTAAGAATTATTGCACAAGAAAATGTTAACTTATATAATATGATATTTACATTACATGGAATTATTATGATATTCTTTAACATAATGCCAGGATTATTTGGAGGATTTGGTAACTATTTTCTACCAATTTTATGTGGTTCTCCAGAACTTGCATATCCAAGAATTAATAGTATATCTTTATTATTACAACCAATAGCTTTTATATTAGTTATCCTATCTACAGCAGCAGAATTTGGAGGAGGTACTGGGTGGACTTTA…	TTTTTTATATTTAGTAACTATAATAATATTAAAGCACATTTAATATCTTATCCTTCATTAACATCATTATATGGAACATCTTTAAAATATTTTTCTGTTGGTATTTTATTTACATTCAATCCTATTATTTTTATAATATTTGTATATTCTATTAGAGAAAGTTTTTATTCTATATTTTCATCATTAGTATCAGGAATGTTATCTATAGTTATATCTGAAGCATTATTATTTATTACATATTTTTGGGGTATTTTACATTTTAGTTTATCTCCATATCCATTATATAATGAAGGAATAATTTTTACATCATCAAGAATGCTAATTTTAACTATTACATTTATTTTAGCAAGTGCATCATGTATGACAGCATGTTTACAATTTCTAATAGAAAAAGGAATG…	ATGAATTATTATTCTATTAATTTAGCAAAAGCACATTTATTAAATTACCCATGCCCATTAAATATAAATTTCTTATGGAATTACGGATTTCTTCTAGGTATTATATTCTTTATACAAATATTAACAGGTGTATTTTTAGCTAGTCGTTATACTCCAGAAATTTCTTATGCATATTATAGTATACAACATATTTTAAGAGAGTTATGGAGTGGATGGTGTTTTAGATATATGCATGCTACAGGTGCATCTCTTGTGTTCTTATTAACTTATTTACATATTTTAAGAGGATTAAATTATTCATATTTATATTTACCTTTATCATGGATATCAGGATTAATTATATTTGCATTATTTATAGTTACAGCTTTTATAGGTTATGTTTTACCTTGGGGACAAATG…	TTCTAGGGTTTTT-CGCGTT--TTTTCAGGAGAAATCCGTATATCGATGTTTTT--AAAAT---------CTACGCTATTGGATTCAACGTCCAGGACTTCCTGACGTTTAATAACGATTTCTACTTCCAGCAGCCA-TTTTGGTTCAGCTACAAGTTCACTGTCAACTACCATGTTACGACTTCGCACCGACTGTTTTCTTTTACCTCACGAGTCGATCAGGAAGGTTTCATCCTTAAATCTCGTAACCATGCCAACACATAAGAAC-TTTT----TAGGGAAGTTAAGGTGCTCAGGGTCTTACCGTCGGGCCGTATGATTCCACATATTCATGGATAATTCTATTTATTAGGAGTCTCACACTAGCGACAATGGGAAAGTCGTTACACCGTTCATG…	TTCTAGGGTTTTTTCAGGAGAAATCCGTATATCGATGTTTTTAACGCTATTGGATTCAACGTCCAGGACTTCCTGACGTTTAATAACGATTTCTACTTCCAGCAGCCATTGTTCAGCTACAAGTTCACTGTCAACTACCATGTTACGACTTCGCACCGACTGTTTTACCTCACGAGTCGACAGGAAGGTTTCATCCTTAAATCTCGTAACCATGCCAACACATAAGAACTTTAGGGAAGTTAAGGTGCTCAGGGTCTTACCGTCGGGCCGTATGATTCCACATATTCATGGATAATTCTATTTATTAGGAGTCTCACACTAGCGACAATGGGAAAGTCGTTACACCGTTCATCAGGAGGAGATTACCCACAAGGAATTTTGCTACCTTAGGACCGTTAC…
55	AB444108		Plasmodium knowlesi	-	Macaca sp.	GAGGATTCTCTCCACACTTCAATTCGTACTTCCACTACCAGAATATAATCACCTGTTATAATGTTCTAGGTTTTTT-CGCGTT--TTTTCAGGAGAAATCCGTATATCGATGTTTTT--ATAAT---------CTACGCTATTGGATTCAACGTCCAGGACTTCCTGACGTTTAATAACGATTTCTACTTCCAGCAGCCA-TTTTGGTTCAGCTACAAGTTCACTGTCAACTACCATGTTACGACTTCGCACCGACTGTTTTCTTTTACCTTACGAGTCGATCAGGAAGGTTTCATCCTTAAATCTCGTAACCATGCCAACACATAAGAAC-TTTT----TAGGGAAGTTAAGGTGCTCAGGGTCTTACCGTCGGGCCGTATGATTCCACATATTCATG…	TTTTTTTTTAATAGATATACACTTATTACAAATTGCAATCATAAAACTTTAGGTTTATACTATTTATGGTTTTCATTTTTATTTGGTAGTTATGGATTTTTATTATCTGTTATTTTACGTACAGAATTATATTCTTCTTCTTTAAGAATAATTGCACAAGAAAATGTTAATTTATACAATATGATATTTACATTACATGGAATAATTATGATATTTTTTAATATAATGCCAGGATTATTTGGAGGATTCGGTAATTATTTTCTACCAATTTTATGCGGTTCTCCAGAACTTGCATATCCAAGAATTAATAGTATATCTTTATTATTACAACCAATAGCTTTTATATTAGTCATTTTATCTACAGCAGCAGAATTTGGAGGAGGTACTGGATGGACTTTA…	TTTTTTATATTTAGTAACTATAATAATATAAAAGCACATTTAGTATCTTATCCTTCATTAACATCTTTATATGGAACATCTTTAAAATATTTTTCTGTTGGTATTTTATTTACATTCAATCCTATTATTTTTATAATATTTGTATATTCTATTAGAGAAAGTTTTTATTCTGTATTTTCATCATTAGTATCAGGAATGTTATCTATAATTATATCTGAAGCATTATTATTTATTACATACTTCTGGGGTATTTTACATTTTAGTTTATCTCCATATCCATTATATAGTGAAGGAATCATTTTCACATCATCAAGAATGTTAATTTTAACTATCACATTTATTTTAGCAAGTGCATCATGTATGACAGCATGTTTACAATTTCTAATAGAAAAAGGAATG…	ATGAATTATTATTCTATTAATTTAGCTAAAGCACATTTATTAAATTACCCATGCCCATTAAATATTAATTTCTTATGGAATTATGGATTTCTTTTAGGTATTATATTCTTTATACAAATATTAACAGGTGTATTTTTAGCTAGTCGTTATACTCCAGAAATTTCTTACGCATACTACAGTATACAACATATTTTAAGAGAATTATGGAGTGGATGGTGTTTTAGATATATGCATGCTACAGGTGCATCTCTTGTATTTTTATTAACTTATTTACATATTTTAAGAGGATTAAATTATTCATATTTATATCTACCATTATCATGGATATCAGGATTAATCATATTTGCATTATTTATAGTTACAGCTTTTATAGGTTATGTTTTACCTTGGGGACAAATG…	TTCTAGGTTTTTT-CGCGTT--TTTTCAGGAGAAATCCGTATATCGATGTTTTT--ATAAT---------CTACGCTATTGGATTCAACGTCCAGGACTTCCTGACGTTTAATAACGATTTCTACTTCCAGCAGCCA-TTTTGGTTCAGCTACAAGTTCACTGTCAACTACCATGTTACGACTTCGCACCGACTGTTTTCTTTTACCTTACGAGTCGATCAGGAAGGTTTCATCCTTAAATCTCGTAACCATGCCAACACATAAGAAC-TTTT----TAGGGAAGTTAAGGTGCTCAGGGTCTTACCGTCGGGCCGTATGATTCCACATATTCATGGATAATTCTATTTATTAGGAGTCTCACACTAGCGACAATGGGGAAGTCGTTACACCGTTCATG…	TTCTAGGTTTTTTTCAGGAGAAATCCGTATATCGATGTTTTTTACGCTATTGGATTCAACGTCCAGGACTTCCTGACGTTTAATAACGATTTCTACTTCCAGCAGCCATTGTTCAGCTACAAGTTCACTGTCAACTACCATGTTACGACTTCGCACCGACTGTTTTACCTTACGAGTCGACAGGAAGGTTTCATCCTTAAATCTCGTAACCATGCCAACACATAAGAACTTTAGGGAAGTTAAGGTGCTCAGGGTCTTACCGTCGGGCCGTATGATTCCACATATTCATGGATAATTCTATTTATTAGGAGTCTCACACTAGCGACAATGGGGAAGTCGTTACACCGTTCATCAGGAGGAGATTACCCACAAGGAATTTTGCTACCTTAGGACCGTTAC…
56	AB434918		Plasmodium gonderi	-	Mandrillus sp.hinx	GAGGATTCTCTCCACACTTCAATTCGTACTTCCACTACCAAAATATAATCTCCTGTTCTAATATTCTAGGGTTTTT-CGCATT--TTTTCAGGAGAAATCCGTATATCGATGTTTTT--AAATT---------CTACGCTATTGGATTCAACGTCCAGGACTTCCTGACGTTTAATAACGATTTCTACTTCCAGCAGCCA-TTTTGGTTCAGCTACAAGTTCACTGTCAACTACCATGTTACGACTTCGCACCGACTGTTTTCTTTTACCTCACGAGTCGATCAGGAAGGTTTCATCCTTAAATCTCGTAACCATGCCAACACATAAGAAC--TTT----TAGGGAAGTTAAGGTGCTCAGGGTCTTACCGTCGGGCCGTATGATTCCACATATTCATG…	TTTGTTTTTAATAGATATACACTTATTACAAATTGTAATCATAAAACTTTAGGTTTATACTATTTATGGTTTTCATTTTTATTTGGTAGTTATGGTTTCTTATTATCTGTTATTTTACGTACTGAATTATATTCTTCTTCTTTAAGAATTATTGCACAAGAAAATGTTAATTTATATAATATGATATTTACATTACATGGAATTATTATGATATTTTTTAATATAATGCCAGGATTATTCGGAGGATTTGGTAATTATTTTTTACCAATTTTATGTGGTTCACCTGAACTTGCATACCCAAGAATTAATAGTATATCTTTATTATTACAACCAATTGCTTTTATCTTAGTAATACTATCTACAGCAGCAGAATTTGGAGGAGGAACAGGATGGACTTTA…	TTTTTTATATTTAGTAACTATAATAATATAAAAGCACATTTAATATCTTACCCTTCATTAACATCATTATATGGAACATCTTTAAAATATTTTTCTGTAGGTATTTTATTTACATTCAATCCTATAATATTTATTATATTTATATATTCAATTAGAGAAAGTTTTTATTCAATATTTTCATCATTAGTATCTGGTATGTTATCTATAATAATATCAGAAGCGTTATTATTTATGACATATTTTTGGGGTATTTTACATTTTAGTCTATCACCATTACCTTTATATAATGAAGGTATAGTATTAACATCATCAAGAATGTTAATCTTAACAATTACATTTATATTAGCTAGTGCATCATGTATGACTGCATGTTTACAATTTCTTATAGAAAAAGGAATG…	ATGAATTATTATTCTATTAATTTAGCAAAAGCACATTTATTAAATTATCCATGCCCATTAAACATTAATTTTTTATGGAATTATGGATTTCTTTTAGGTATTATATTCTTTATACAAATATTAACAGGTGTATTTTTAGCTAGTCGTTATACTCCAGAAATATCATATGCATATTATAGTATACAACATATTTTAAGAGAATTATGGAGTGGATGGTGTTTTAGATATATGCATGCTACAGGTGCATCTCTTGTATTTTTATTAACTTATTTACATATTTTAAGAGGATTAAATTATTCATATTTATATTTACCTTTATCATGGATATCAGGATTAATCATATTTGCATTATTTATAGTAACAGCTTTCATAGGTTATGTTTTACCTTGGGGACAAATG…	TTCTAGGGTTTTT-CGCATT--TTTTCAGGAGAAATCCGTATATCGATGTTTTT--AAATT---------CTACGCTATTGGATTCAACGTCCAGGACTTCCTGACGTTTAATAACGATTTCTACTTCCAGCAGCCA-TTTTGGTTCAGCTACAAGTTCACTGTCAACTACCATGTTACGACTTCGCACCGACTGTTTTCTTTTACCTCACGAGTCGATCAGGAAGGTTTCATCCTTAAATCTCGTAACCATGCCAACACATAAGAAC--TTT----TAGGGAAGTTAAGGTGCTCAGGGTCTTACCGTCGGGCCGTATGATTCCACATATTCATGGATAATTCTATTTATTAGGAGTCTCACACTAGCGACAATGGGGAAGTCGTTACACCGTTCATG…	TTCTAGGGTTTTTTCAGGAGAAATCCGTATATCGATGTTTTTAACGCTATTGGATTCAACGTCCAGGACTTCCTGACGTTTAATAACGATTTCTACTTCCAGCAGCCATTGTTCAGCTACAAGTTCACTGTCAACTACCATGTTACGACTTCGCACCGACTGTTTTACCTCACGAGTCGACAGGAAGGTTTCATCCTTAAATCTCGTAACCATGCCAACACATAAGAACTTTAGGGAAGTTAAGGTGCTCAGGGTCTTACCGTCGGGCCGTATGATTCCACATATTCATGGATAATTCTATTTATTAGGAGTCTCACACTAGCGACAATGGGGAAGTCGTTACACCGTTCATCAGGAGGAGATTACCCACAAGGAATTTTGCTACCTTAGGACCGTTAC…
57	AB489194		Plasmodium malariae	-	Homo sapiens	GAGGATTCTCTCCACACTTCAATTCGTACTTCCACTACCAAAATATAATCTCCTGTTCCAATATTCTAGGATTTTT-CGTATT--TTTTCAGGAGAAATCCGTATATCGATGTCTTT--ATAAT---------CTACGCTATTGGATTCAACGTCCAGGACTTCCTGACGCTTAATAACGATTTCTACTTCCAGCAGCCA-TTTAGGTTCAGCTACAAGTTCACTGTCAACTACCATGTTACGACTTCGCACCGACTG-TTTCTTTTACCTCACGAGTCGATCAGGAAGGTTTAATCCTTAAATCTCGTAACCATGCCAACACATAAGAAC--TTT----TAGGGAAGTTAAGGTGCTCAGGGTCTTACCGTCGGGCCGTATTATTCCACATATTCATG…	TTTGTTTTAAATAGATATACACTCATTACAAATTGTAATCATAAAACTTTAGGATTATACTATTTATGGTTTTCATTTTTATTTGGTAGTTATGGTTTTTTATTATCTATTATTTTACGTACTGAATTATACTCTTCTTCTTTAAGAATTATAGCACAAGAAAATGTTAATTTATATAATATGATATTTACGATACATGGTATAATTATGATATTTTTCAATATAATGCCAGGATTATTTGGAGGATTTGGAAATTATTTTTTACCTATTTTATGTGGATCTCCAGAACTTTCATATCCAAGAATTAATAGTATATCTTTATTATTACAACCAATTGCTTTTATATTAATTATTTTATCTACAGCTGCTGAATTTGGAGGAGGAACAGGATGGACTTTA…	TTTTTTGTATTTAATAATTACAATAATATAAAAGCACATTTAATATCTTATCCTTCATTAACATCATTATATGGAACATCTTTAAAATACTTTTCTGTTGGTATTTTATTTACCTTTAATCCAATAATTTTATTAATTTTTGTATATTCTATTAGAGAAAGTTTTTATTCCACATTTTCTTCATTAGTATCTGGTATGTTATCAATTATTATATCTGAAGCATTATTATTTATTACATATTTTTGGGGTATATTACATTTTAGTTTATCTCCATGTCCTTTATATGATGAAGGAATTATATTAACTTCATCAAGAATGTTAATTTTAACTATTACATTTACTTTAGCAAGTGCATCATGTATGACTGCATGTTTACAATTTCTTTTAGAAAAAGGTATG…	ATGAATTATTATTCCATAAATTTAGCAAAAGCACATTTATTAAATTACCCATGTCCATTAAATATTAATTTTTTATGGAATTATGGATTCCTTTTAGGAATTATATTTTTTATACAAATATTAACAGGTGTATTTTTAGCTAGTCGTTATACTCCAGATATATCATATGCATATTATAGTATTCAACACATTTTAAGAGAATTATGGAGTGGATGGTGTTTTAGATATATGCATGCAACAGGTGCATCACTTGTATTTTTTCTAACTTATTTACATATTTTAAGAGGATTAAATTATTCTTATTTATATTTACCATTATCATGGATATCAGGATTAATTATATTTGCATTATTTATAGTTACAGCTTTTATAGGTTATGTTTTACCATGGGGACAAATG…	TTCTAGGATTTTT-CGTATT--TTTTCAGGAGAAATCCGTATATCGATGTCTTT--ATAAT---------CTACGCTATTGGATTCAACGTCCAGGACTTCCTGACGCTTAATAACGATTTCTACTTCCAGCAGCCA-TTTAGGTTCAGCTACAAGTTCACTGTCAACTACCATGTTACGACTTCGCACCGACTG-TTTCTTTTACCTCACGAGTCGATCAGGAAGGTTTAATCCTTAAATCTCGTAACCATGCCAACACATAAGAAC--TTT----TAGGGAAGTTAAGGTGCTCAGGGTCTTACCGTCGGGCCGTATTATTCCACATATTCATGGATAATTCTATTTATTAGGAGTCTCACACTAGCGACAATGGGGAAGTCGTTACACCGTTCATG…	TTCTAGGATTTTTTCAGGAGAAATCCGTATATCGATGTCTTTTACGCTATTGGATTCAACGTCCAGGACTTCCTGACGCTTAATAACGATTTCTACTTCCAGCAGCCATTGTTCAGCTACAAGTTCACTGTCAACTACCATGTTACGACTTCGCACCGACTGTTTTACCTCACGAGTCGACAGGAAGGTTTAATCCTTAAATCTCGTAACCATGCCAACACATAAGAACTTTAGGGAAGTTAAGGTGCTCAGGGTCTTACCGTCGGGCCGTATTATTCCACATATTCATGGATAATTCTATTTATTAGGAGTCTCACACTAGCGACAATGGGGAAGTCGTTACACCGTTCATCAGGAGGAGATTACCCACAAGGAATTTTGCTACCTTAGGACCGTTAC…
58	AB379665		Plasmodium chabaudi	-	Thamnomys rutilans	GAGGATTCTCTCCACACTTCAATTCGTACTTCCACTACCAAAATATAATCTCCTGTTCTAAAATTCTAGGATTTTT-CGTA-T--TTTTCAGGAGAAATCCGTATATCGATGTCTTT---TTAT---------CTACGCTATTGGATTCAACGTCCAGGACTTCCTGACGCTTAATAACGATTTCTACTTCCAGCAGCCA--TTTGGTTCAGCTACAAGTTCACTGTCAACTACCATGTTACGACTTCGCACCGACTG-TTTCTTTTACCTCACGAGTCGATCAGGAAGGTTTCATCCTTAAATCTCGTAACCATGCCAACACATAAGAAC--TTT----TAGGGAAGTTAAGGTGCTCAGGGTCTTACCGTCGGGCCGTATGATTCCACATATTCATG…	TTTGTTTTTAATAGATATGCACTTATTACAAATTGTAACCATAAAACTTTAGGATTATACTATTTATGGTTTTCATTTTTATTTGGTATTTATGGATTTTTATTATCTGTTATTTTACGTACAGAATTATATTCTTCATCTTTAAGAATAATAGCACAAGAAAATGTAAATCTATATAATATGATATTTACAGTTCATGGTATTATTATGATATTTTTTAACATTATGCCTGGATTATTTGGAGGATTTGGTAATTACTATTTACCAATTTTATGTGGATCATCAGAATTAGCATATCCTAGAATTAATAGTATATCTTTATTATTACAACCTATTGCATTTATATTAGTAATATTATCTACAGCTGCTGAATTTGGTGGTGGAACTGGATGGACTTTA…	TTTATTGTATTTAGTAATTTTAATAATATAAAAGCACATTTAGTATCTTATCCATCATTAACATCTTTATATGGAACATCTTTAAAATATTTCTCAGTTGGTATTTTATTTACTTTTAATCCTATAATACTTTTAATATTTGTATATTCAATTAGAGAAAGTTTATATTCAACATTTTCTTCTTTAGCATCAGGTATGTTAGCAATAATTATTTCTGAAGCTTTATTATTTATAACTTATTTTTGGGGAATATTACATTTTTGTTTATCACCTTATCCTTTATATGATGAAGGTATAATAATTACATCATCAAGAATGTTAATACTAACAATAACATTTATATTAGCTAGTGCTTCATGTATGACAGCATGTTTACAATTTCTTATAGAAAAAGGAATG…	ATGAACTATAATTCTATTAATTTAGTAAAAACACATTTAATGAATTATCCATGTCCATTAAACATTAATTTCTTATGGAATTATGGATTCCTATTAGGAATTATATTTTTTATTCAAATCTTAACAGGTGTATTCTTAGCTAGTCGTTATTCTCCAGAAATCTCATATGCATATTATAGTATACAACATATTTTAAGAGAATTATGGAGTGGATGGTGCTTTAGATATATGCATGCTACTGGTGCATCACTTGTATTCTTTTTAACATATCTACATATTTTAAGAGGTTTAAATTACTCTTATCTATATTTACCTTTATCATGGATTTCAGGATTAATTATTTTTGCATTATTTATTGTTACTGCTTTTATAGGTTATGTTTTACCTTGGGGACAAATG…	TTCTAGGATTTTT-CGTA-T--TTTTCAGGAGAAATCCGTATATCGATGTCTTT---TTAT---------CTACGCTATTGGATTCAACGTCCAGGACTTCCTGACGCTTAATAACGATTTCTACTTCCAGCAGCCA--TTTGGTTCAGCTACAAGTTCACTGTCAACTACCATGTTACGACTTCGCACCGACTG-TTTCTTTTACCTCACGAGTCGATCAGGAAGGTTTCATCCTTAAATCTCGTAACCATGCCAACACATAAGAAC--TTT----TAGGGAAGTTAAGGTGCTCAGGGTCTTACCGTCGGGCCGTATGATTCCACATATTCATGGATAATTCTATTTATTAGGAGTCTCACACTAGCGACAATGGGGAAGTCGTTACACCGTTCATG…	TTCTAGGATTTTTTCAGGAGAAATCCGTATATCGATGTCTTTTACGCTATTGGATTCAACGTCCAGGACTTCCTGACGCTTAATAACGATTTCTACTTCCAGCAGCCATTGTTCAGCTACAAGTTCACTGTCAACTACCATGTTACGACTTCGCACCGACTGTTTTACCTCACGAGTCGACAGGAAGGTTTCATCCTTAAATCTCGTAACCATGCCAACACATAAGAACTTTAGGGAAGTTAAGGTGCTCAGGGTCTTACCGTCGGGCCGTATGATTCCACATATTCATGGATAATTCTATTTATTAGGAGTCTCACACTAGCGACAATGGGGAAGTCGTTACACCGTTCATCAGGAGGAGATTACCCACAAGGAATTTTGCTACCTTAGGACCGTTAG…
59	AB599931		Plasmodium vinckei	-	Muridae	GAGGATTCTCTCCACACTTCAATTCGTACTTCCACTACCAAAATATAATCTCCTGTTCTAAAATTCTAGGATTTTT-CGTA-T--TTTTCAGGAGAAATCCGTATATCGATGTCTTT---TAAC---------CTACGCTATTGGATTCAACGTCCAGGACTTCCTGACGCTTAATAACGATTTCTACTTCCAGCAGCCA--TTTGGTTCAGCTACAAGTTCACTGTCAACTACCATGTTACGACTTCGCACCGACTG-TTTCTTTTACCTCACGAGTCGATCAGGAAGGTTTCATCCTTAAATCTCGTAACCATGCCAACACATAAGAAC--TTT----TAGGGAAGTTAAGGTGCTCAGGGTCTTACCGTCGGGCCGTATGATTCCACATATTCATG…	TTTGTTTTAAATAGATATGCACTTATTACAAATTGTAACCATAAAACTTTAGGTTTATACTACTTATGGTTTTCATTTTTATTTGGTATATATGGATTTTTATTATCTGTTATTTTACGTACTGAATTATATTCTTCATCTTTAAGAATAATAGCACAAGAAAATGTAAATTTATATAATATGATATTTACCGTTCATGGTATTATAATGATATTCTTTAATATTATGCCTGGATTATTTGGAGGATTTGGTAATTATTTTTTACCAATTTTATGTGGATCATCCGAATTAGCTTATCCTAGAATAAATAGTATATCTTTATTATTACAACCTATTGCATTTATATTAGTAATTTTATCTACAGCTGCAGAATTTGGTGGTGGAACAGGATGGACTTTA…	TTTTTTGTATTTAGTAATTTTAATATTATAAAAGCACATTTAGTATCTTATCCATCATTAGCATCATTATATGGAACATCTTTAAAATATTTTTCAGTTGGAATTTTATTTACTTTTAATCCTATAATATTATTAATATTTGTATATTCAATTAGAGAAAGTTTATATTCAACATTTTCTTCTTTAGTATCAGGAATGTTAGCAATTATTATTTCTGAAGCTTTACTATTTATAACTTATTTTTGGGGAATATTACATTTTTGTTTATCACCTTACCCATTATATGATGAAGGTATAATTATGACATCATCTAGAATGTTAATATTAACCATTACATTTATATTGGCTAGTGCATCATGTATGACAGCATGTTTACAATTCCTTATAGAAAAAGGTATG…	ATGAATTTTAACTCTATTAATCTAGTAAAAACACATTTAATAAACTATCCATGCCCATTAAATATAAACTTCTTATGGAATTATGGATTCCTACTAGGTATTATATTTTTTATTCAAATTTTAACAGGTGTATTTTTAGCAAGTCGTTATTCTCCAGAAATATCTTATGCATATTATAGTATTCAACATATATTAAGAGAATTATGGAGTGGATGGTGTTTTAGATACATGCATGCTACAGGAGCATCACTTGTATTTTTCTTAACTTATCTACATATTCTAAGAGGGTTAAATTATTCATATTTATATTTACCTTTATCATGGATATCAGGATTAATTATTTTTGCATTATTTATAGTTACTGCTTTTATTGGTTACGTTTTACCTTGGGGACAAATG…	TTCTAGGATTTTT-CGTA-T--TTTTCAGGAGAAATCCGTATATCGATGTCTTT---TAAC---------CTACGCTATTGGATTCAACGTCCAGGACTTCCTGACGCTTAATAACGATTTCTACTTCCAGCAGCCA--TTTGGTTCAGCTACAAGTTCACTGTCAACTACCATGTTACGACTTCGCACCGACTG-TTTCTTTTACCTCACGAGTCGATCAGGAAGGTTTCATCCTTAAATCTCGTAACCATGCCAACACATAAGAAC--TTT----TAGGGAAGTTAAGGTGCTCAGGGTCTTACCGTCGGGCCGTATGATTCCACATATTCATGGATAATTCTATTTATTAGGAGTCTCACACTAGCGACAATGGGGAAGTCGTTACACCGTTCATG…	TTCTAGGATTTTTTCAGGAGAAATCCGTATATCGATGTCTTTTACGCTATTGGATTCAACGTCCAGGACTTCCTGACGCTTAATAACGATTTCTACTTCCAGCAGCCATTGTTCAGCTACAAGTTCACTGTCAACTACCATGTTACGACTTCGCACCGACTGTTTTACCTCACGAGTCGACAGGAAGGTTTCATCCTTAAATCTCGTAACCATGCCAACACATAAGAACTTTAGGGAAGTTAAGGTGCTCAGGGTCTTACCGTCGGGCCGTATGATTCCACATATTCATGGATAATTCTATTTATTAGGAGTCTCACACTAGCGACAATGGGGAAGTCGTTACACCGTTCATCAGGAGGAGATTACCCACAAGGAATTTTGCTACCTTAGGACCGTTAA…
60	CP086283		Plasmodium yoelii	-	Muridae	GAGGATTCTCTCCACACTTCAATTCGTACTTCCACTACCAAAATATAATCTCCTGTTCTAACATTCTAGGGTTTTT-CGTATT--TTTTCAGGAGAAATCCGTATATCGATGTCTTT---TAAT---------CAACGCTATTGGATTCAACGTCCAGGACTTCCTGACGCTTAATAACGATTTCTACTTCCAGCAGCCA--TTTGGTTCAGCTACAAGTTCACTGTCAACTACCATGTTACGACTTCGCACCGACTG-TTTCTTTTACCTCACGAGTCGATCAGGAAGGTTTCATCCTTAAATCTCGTAACCATGCCAACACATAAGAAC--TTT----TAGGGAAGTTAAGGTGCTCAGGGTCTTACCGTCGGGCCGTATGATTCCACATATTCATG…	TTTGTTTTAAATAGATATGCACTTATTACAAATTGTAACCATAAAACTTTAGGTTTATACTATTTATGGTTTTCATTTTTATTTGGTACATATGGTTTCTTATTATCTGTTATTTTACGTACAGAATTATACTCTTCATCTTTAAGAATAATTGCACAAGAAAATGTAAATCTATATAATATGATATTTACAATTCACGGAATTATTATGATATTCTTTAATATAATGCCAGGACTATTCGGAGGATTCGGTAATTATTACTTACCAATTTTATGTGGATCATCTGAATTAGCATATCCTAGAATAAATAGTATATCTTTATTATTACAACCTGTTGCATTTATATTAGTAATATTATCTACAGCTGCAGAATTCGGTGGTGGAACTGGATGGACTTTA…	TTTATTGTATTTAGTAATTTTAATAATATAAAAGCACATTTAGTATCTTATCCATCATTAGCATCATTATATGGAACATCTTTAAAATATTTTTCAGTTGGTATTTTATTCACATTTAATCCAATTATATTATTAATATTCGTATATTCTATTAGAGAAAGTTTATATTCTACATTTTCTTCTTTAGCTTCAGGAATGTTATCTATTATTATATCTGAAGCTTTACTATTTCTAACTTATTTTTGGGGAATATTACATTTTTGTTTATCTCCTTATCCATTATATGATGAAGGAATAATAATCACATCATCTAGAATGTTAATATTAACAATTACTTTTATATTAGCTAGTGCATCATGTATGACTGCATGTTTACAATTCCTTATAGAGAAAGGAATG…	ATGAACTATAACTCAATTAATTTAGTAAAAACACATTTAATTAATTACCCATGTCCATTAAATATTAATTTCTTATGGAATTATGGTTTCCTTTTAGGAATAATATTTTTTATTCAAATATTAACAGGTGTATTTTTAGCAAGTCGTTATTCTCCTGAAATATCATATGCTTACTATAGTATCCAACATATTCTAAGAGAATTATGGAGTGGATGGTGTTTTAGATATATGCACGCTACTGGTGCATCACTTGTATTCTTCTTAACATATCTTCATATTTTAAGAGGATTAAATTATTCATACTTATATCTACCTCTATCATGGATATCAGGACTAATTATTTTTGCATTATTTATAGTAACAGCTTTTATAGGTTATGTTTTACCTTGGGGACAAATG…	TTCTAGGGTTTTT-CGTATT--TTTTCAGGAGAAATCCGTATATCGATGTCTTT---TAAT---------CAACGCTATTGGATTCAACGTCCAGGACTTCCTGACGCTTAATAACGATTTCTACTTCCAGCAGCCA--TTTGGTTCAGCTACAAGTTCACTGTCAACTACCATGTTACGACTTCGCACCGACTG-TTTCTTTTACCTCACGAGTCGATCAGGAAGGTTTCATCCTTAAATCTCGTAACCATGCCAACACATAAGAAC--TTT----TAGGGAAGTTAAGGTGCTCAGGGTCTTACCGTCGGGCCGTATGATTCCACATATTCATGGATAATTCTATTTATTAGGAGTCTCACACTAGCGACAATGGGGAAGTCGTTACACCGTTCATG…	TTCTAGGGTTTTTTCAGGAGAAATCCGTATATCGATGTCTTTTACGCTATTGGATTCAACGTCCAGGACTTCCTGACGCTTAATAACGATTTCTACTTCCAGCAGCCATTGTTCAGCTACAAGTTCACTGTCAACTACCATGTTACGACTTCGCACCGACTGTTTTACCTCACGAGTCGACAGGAAGGTTTCATCCTTAAATCTCGTAACCATGCCAACACATAAGAACTTTAGGGAAGTTAAGGTGCTCAGGGTCTTACCGTCGGGCCGTATGATTCCACATATTCATGGATAATTCTATTTATTAGGAGTCTCACACTAGCGACAATGGGGAAGTCGTTACACCGTTCATCAGGAGGAGATTACCCACAAGGAATTTTGCTACCTTAGGACCGTTAT…
61	LK023131		Plasmodium berghei	-	Muridae	GAGGATTCTCTCCACACTTCAATTCGTACTTCCACTACCAAAATATAATCTCCTGTTCTAACATTCTAGGGTTTTT-CGTATT--TTTTCAGGAGAAATCCGTATATCGATGTCTTT---TAAT---------CAACGCTATTGGATTCAACGTCCAGGACTTCCTGACGCTTAATAACGATTTCTACTTCCAGCAGCCA--TTTGGTTCAGCTACAAGTTCACTGTCAACTACCATGTTACGACTTCGCACCGACTG-TTTCTTTTACCTCACGAGTCGATCAGGAAGGTTTCATCCTTAAATCTCGTAACCATGCCAACACATAAGAAC--TTT----TAGGGAAGTTAAGGTGCTCAGGGTCTTACCGTCGGGCCGTATGATTCCACATATTCATG…	TTTGTTTTAAATAGATATGCACTTATTACAAATTGTAATCATAAAACTTTAGGTTTATACTATTTATGGTTTTCATTTTTATTTGGTACATATGGTTTCTTACTATCTGTTATTTTACGTACAGAATTATACTCTTCATCTTTAAGAATAATTGCACAAGAAAATGTAAATCTATATAATATGATATTTACAATTCACGGAATTATTATGATATTCTTTAATATAATGCCAGGACTATTTGGAGGATTTGGTAATTATTACTTACCTATTTTATGTGGATCATCAGAATTAGCATATCCTAGAATAAACAGTATATCTTTATTATTACAACCTATTGCATTTATATTAGTAATATTATCTACAGCTGCAGAGTTTGGTGGAGGAACAGGATGGACTCTA…	TTTATTGTATTTAGTAATTTTAATAATATAAAAGCACATTTAGTATCTTATCCATCATTAGCATCATTATACGGAACATCTTTAAAATATTTTTCAGTTGGAATTTTATTTACATTTAATCCAATTATATTATTAATATTTGTATATTCTATTAGAGAAAGCTTATATTCTACATTTTCTTCTTTAGCTTCTGGAATGTTATCTATCATTATATCAGAAGCTTTATTATTTATAACCTATTTTTGGGGAATATTACATTTTTGTTTATCTCCTTATCCACTATATGATGAAGGAATAATAATAACATCATCTAGAATGTTAATATTAACAATAACTTTTATACTAGCTAGTGCATCATGTATGACTGCATGTTTACAATTCCTTATAGAGAAAGGAATG…	ATGAACTATAACTCAATTAATCTAGTAAAAACACATTTAATTAATTACCCATGTCCATTAAATATTAATTTCTTATGGAATTATGGTTTCCTTTTAGGTATAATATTCTTTATTCAAATATTAACAGGTGTATTTTTAGCAAGTCGTTATTCTCCTGAAATATCATATGCTTACTATAGTATCCAACATATTTTAAGAGAATTATGGAGTGGATGGTGCTTTAGATATATGCATGCTACTGGTGCATCACTTGTATTTTTCTTAACTTATCTTCATATTTTAAGAGGATTAAATTATTCATACTTATATTTACCATTATCATGGATATCAGGACTAATAATTTTCGCATTATTTATAGTTACAGCTTTTATAGGTTATGTTTTACCTTGGGGACAAATG…	TTCTAGGGTTTTT-CGTATT--TTTTCAGGAGAAATCCGTATATCGATGTCTTT---TAAT---------CAACGCTATTGGATTCAACGTCCAGGACTTCCTGACGCTTAATAACGATTTCTACTTCCAGCAGCCA--TTTGGTTCAGCTACAAGTTCACTGTCAACTACCATGTTACGACTTCGCACCGACTG-TTTCTTTTACCTCACGAGTCGATCAGGAAGGTTTCATCCTTAAATCTCGTAACCATGCCAACACATAAGAAC--TTT----TAGGGAAGTTAAGGTGCTCAGGGTCTTACCGTCGGGCCGTATGATTCCACATATTCATGGATAATTCTATTTATTAGGAGTCTCACACTAGCGACAATGGGGAAGTCGTTACACCGTTCATG…	TTCTAGGGTTTTTTCAGGAGAAATCCGTATATCGATGTCTTTTACGCTATTGGATTCAACGTCCAGGACTTCCTGACGCTTAATAACGATTTCTACTTCCAGCAGCCATTGTTCAGCTACAAGTTCACTGTCAACTACCATGTTACGACTTCGCACCGACTGTTTTACCTCACGAGTCGACAGGAAGGTTTCATCCTTAAATCTCGTAACCATGCCAACACATAAGAACTTTAGGGAAGTTAAGGTGCTCAGGGTCTTACCGTCGGGCCGTATGATTCCACATATTCATGGATAATTCTATTTATTAGGAGTCTCACACTAGCGACAATGGGGAAGTCGTTACACCGTTCATCAGGAGGAGATTACCCACAAGGAATTTTGCTACCTTAGGACCGTTAT…
62	HQ712051		Plasmodium atheruri	-	Atherurus africanus	GAGGATTCTCTCCACACTTCAATTCGTACTTCCACTACCAAAATATTATCTCCTGTTCTAACATTCTAGGATTTTT-CGTATT--TTTTCAGGAGAAATCCGTATATCGATGTCTTT---AAAT---------CAACGCTATTGGATTCAACGTCCAGGACTTCCTGACGCTTAATAACGATTTCTACTTCCAGCAGCCA--TTTGGTTCAGCTACAAGTTCACTGTCAACTACCATGTTACGACTTCGCACCGACTG-TTTCTTTTACCTCACGAGTCGATCAGGAAGGTTTCATCCTTAAATCTCGTAACCATGCCAACACATAAGAAC--TTT----TAGGGAAGTTAAGGTGCTCAGGGTCTTACCGTCGGGCCGTATGATTCCACATATTCATG…	TTTGTTTTAAATAGATATGCACTTATTACAAACTGTAACCATAAAACTTTAGGTTTATACTATTTATGGTTTTCATTCTTATTTGGTATATATGGTTTCTTATTATCTGTTATTTTACGTACAGAATTATATTCTTCATCTTTAAGAATAATAGCACAAGAAAATGTAAATCTATATAATATGATATTTACAATTCACGGAATTATTATGATATTCTTTAATATAATGCCTGGACTATTTGGAGGATTTGGTAATTATTACTTACCTATTTTATGTGGATCATCTGAATTAGCATATCCTAGAATAAATAGTATATCTTTATTATTACAACCTATTGCATTTATATTTGTAATACTATCTACAGCTGCAGAATTCGGTGGTGGAACTGGATGGACTTTA…	TTTATTGTATTTAGTAATTTTAATAATATAAAAGCACATTTAGTATCTTATCCATCATTAGCATCATTATATGGAACATCTTTAAAATATTTTTCAGTTGGAATTTTATTTATATTTAATCCAATTATATTATTAATATTTGTATATTCTATTAGAGAAAGTTTATATTCTACATTTTCTTCTTTAATATCTGGAATGTTATCTATTATTATATCAGAAGCTTTATTATTTATAACTTATTTTTGGGGAATATTACATTTTTGTTTATCTCCTTATCCATTATATGATGAAGGAATAATAATTACATCATCTAGAATGTTAATATTATCAATAACTTTTATATTAGCAAGTGCATCATGTATGACTGCATGCTTACAGTTTCTTATAGAAAAAGGAATG…	ATGAATTATAATTCAATTAATTTAGTAAAAACACATTTAATTAATTACCCATGTCCATTAAATATTAATTTCTTATGGAATTATGGTTTTCTTTTAGGAATAATATTTTTTATTCAAATATTAACAGGTGTCTTTTTAGCAAGTCGTTACTCTCCTGAAATATCATATGCTTACTATAGTATCCAACACATTCTAAGAGAATTATGGAGTGGATGGTGTTTTAGATATATGCATGCTACTGGTGCATCACTTGTATTCTTCTTAACTTATTTACATATTTTAAGAGGATTAAATTATTCATACTTATATCTACCTTTATCATGGATCTCAGGACTAATTATTTTTGCATTATTTATAGTAACAGCTTTTATAGGTTATGTTTTACCTTGGGGACAAATG…	TTCTAGGATTTTT-CGTATT--TTTTCAGGAGAAATCCGTATATCGATGTCTTT---AAAT---------CAACGCTATTGGATTCAACGTCCAGGACTTCCTGACGCTTAATAACGATTTCTACTTCCAGCAGCCA--TTTGGTTCAGCTACAAGTTCACTGTCAACTACCATGTTACGACTTCGCACCGACTG-TTTCTTTTACCTCACGAGTCGATCAGGAAGGTTTCATCCTTAAATCTCGTAACCATGCCAACACATAAGAAC--TTT----TAGGGAAGTTAAGGTGCTCAGGGTCTTACCGTCGGGCCGTATGATTCCACATATTCATGGATAATTCTATTTATTAGGAGTCTCACACTAGCGACAATGGGGAAGTCGTTACACCGTTCATG…	TTCTAGGATTTTTTCAGGAGAAATCCGTATATCGATGTCTTTAACGCTATTGGATTCAACGTCCAGGACTTCCTGACGCTTAATAACGATTTCTACTTCCAGCAGCCATTGTTCAGCTACAAGTTCACTGTCAACTACCATGTTACGACTTCGCACCGACTGTTTTACCTCACGAGTCGACAGGAAGGTTTCATCCTTAAATCTCGTAACCATGCCAACACATAAGAACTTTAGGGAAGTTAAGGTGCTCAGGGTCTTACCGTCGGGCCGTATGATTCCACATATTCATGGATAATTCTATTTATTAGGAGTCTCACACTAGCGACAATGGGGAAGTCGTTACACCGTTCATCAGGAGGAGATTACCCACAAGGAATTTTGCTACCTTAGGACCGTTAT…
63	HQ712054		Plasmodium sp.	-	Hapalemur griseus	GAGGATTCTCTCCACACTTCAATTCGTACTTCCACTACCAAAATAATATCTCCTATTATAACATTCTAGGGTTCTT-CG------TCTTCAGGAGAAATCCGTATATCGATATATTT---TAAT---------CTACGCTATTGGATTCAACGTCCAGGACTTCCTGACGCTTAATAACGATTTCTACTTCCAGCAGCCA--TTTGGTTCAGCTACAAGTTCACTGTCAACTACCATGTTACGACTTCGCACCGACTG-TTTATTTTACCTCACGAGTCGATCAGGAAGGTTTCATCCTTAAATCTCGTAACCATGCCAACACATAAGAAC-ATTT----TAGGGAAGTTAAGGTGCTCAGGGTCTTACCGTCGGGCCGTATGATTCCACATATTCATG…	TTTATTTTCAACAGATATCTATTAATTACAAATTGTAATCACAAAACTTTGGGATTATACTATTTATGGTTTTCATTTTTATTTGGTATTTATGGATTTTTATTATCTGTTATTCTACGTACAGAATTATATTCATCATCACTAAGAATTATAGCTCAAGAAAATATTAATTTATATAATATGATATTTACGATTCATGGTATTATTATGATATTTTTTAATATCATGCCTGGATTATTTGGAGGATTTGGTAACTATTTTCTACCTATCTTATGTGGATCACCAGAACTTGCTTATCCAAGAATAAATAGTATATCTTTATTATTACAGCCGATCGCTTTTATATTAGTCATTTTATCCACTGCAGCAGAGTTTGGAGGTGGAACAGGATGGACCTTA…	TTTTTTATATTTAGTAATTTTAACCAAATTAAAGCACATCTAGTATCGTATCCTGCTATAACATCATTATATGGAACATCCTTAAAATATTTTTCTGTTGGAATTTTATTTACTTTTAACCCTATTATTTTGTTAATTTTTGTTTTTTCAATTAGAGAAAGTTTGTATTCTACCTTTTCATCATTAGTGTCTGGAATGTTATCTATAATAATATCAGAGGCTTTATTATTTATAACATATTTTTGGGGTATATTACATTTTAGTTTATCCCCATATCCATTATATACAGATGGTATAGTTTTAACCTCATCAAGAATGCTAATTTTGACGATTACATTTGTACTTGCAAGTGCATCGTGTATGACAGCATGTTTACAATTCCTTATAGAAAAAGGTATG…	ATGAATTTTAACTCTATAAATTTAGTTAAAGCACACTTATTGAATTACCCATGTCCTTTAAATATTAATTTCTTGTGGAACTACGGATTCCTTTTAGGAATAATATTCTTCATACAAATATTAACAGGTGTATTCTTAGCTAGTCGTTATACTCCAGAAATATCATATGCATATTATAGTATACAACATATATTAAGAGAATTATGGAGCGGATGGTGTTTCAGATATATGCACGCAACTGGTGCATCTCTTGTATTTTTATTAACATATTTACATATTTTAAGAGGATTAAACTACTCATATTTATACTTACCATTATCATGGATATCGGGTTTAATTTTATTTGCATTATTTATAGTAACAGCATTTATAGGTTATGTCTTGCCATGGGGACAAATG…	TTCTAGGGTTCTT-CG------TCTTCAGGAGAAATCCGTATATCGATATATTT---TAAT---------CTACGCTATTGGATTCAACGTCCAGGACTTCCTGACGCTTAATAACGATTTCTACTTCCAGCAGCCA--TTTGGTTCAGCTACAAGTTCACTGTCAACTACCATGTTACGACTTCGCACCGACTG-TTTATTTTACCTCACGAGTCGATCAGGAAGGTTTCATCCTTAAATCTCGTAACCATGCCAACACATAAGAAC-ATTT----TAGGGAAGTTAAGGTGCTCAGGGTCTTACCGTCGGGCCGTATGATTCCACATATTCATGGATAATTCTATTTATTTAAAGTCTCACACTAGCGACAATGTGGAAGTCGTTACACCGTTCATG…	TTCTAGGGTCTTTTCAGGAGAAATCCGTATATCGATATATTTTACGCTATTGGATTCAACGTCCAGGACTTCCTGACGCTTAATAACGATTTCTACTTCCAGCAGCCATTGTTCAGCTACAAGTTCACTGTCAACTACCATGTTACGACTTCGCACCGACTGTTTTACCTCACGAGTCGACAGGAAGGTTTCATCCTTAAATCTCGTAACCATGCCAACACATAAGAACTTTAGGGAAGTTAAGGTGCTCAGGGTCTTACCGTCGGGCCGTATGATTCCACATATTCATGGATAATTCTATTTATTTAAAGTCTCACACTAGCGACAATGTGGAAGTCGTTACACCGTTCATCAGGAGGAGATTACCCACAAGGAATTTTGCTACCTTAGGACCGTTAC…
64	HQ712055		Plasmodium sp.	-	Varecia variegata	GAGGATTCTCTCCACACTTCAATTCGTACTTCCACTACCAAAATAATATCCCCTATTATAACATTCTAGGGTTTTT-CG-------TTTCAGGAGAAATCCGTATATCGATATATTA---AAAT---------CTACGCTATTGGATTCAACGTCCAGGACTTCCTGACGCTTAATAACGATTTCTACTTCCAGCAGCCATTTTTGGTTCAGCTACAAGTTCACTGTCAACTACCATGTTACGACTTCGCACCGACTG-TTTATTTTACCTCACGAGTCGATCAGGAAGGTTTCATCCTTAAATCTCGTAACCATGCCAACACATAAGAAC-ATTT----TAGGGAAGTTAAGGTGCTCAGGGTCTTACCGTCGGGCCGTATGATTCCACATATTCATG…	TTTATTTTTAACAGATATTCATTGATTACAAATTGTAATCACAAAACTCTGGGATTATACTATTTATGGTTTTCATTTTTATTTGGTATTTATGGATTTTTATTATCTGTAATTTTACGTACAGAATTATATTCTTCATCATTAAGAATTATAGCTCAAGAAAATATTAATTTATATAACATGATATTTACAATTCATGGTATTATAATGATATTTTTCAATATAATGCCTGGATTATTTGGGGGGTTCGGAAACTACTTTTTACCTATATTATGTGGATCACCAGAATTGGCTTATCCAAGAATTAATAGTATATCTTTATTATTACAACCAATTGCTTTTATATTAGTTATATTATCTACTGCTGCTGAATTTGGTGGAGGTACAGGATGGACTTTA…	TTTTTTATATTTAGTAATTTTAATTTAGTTAAAGCACATTTAATATCATATCCTGCTATAACATCATTATATGGAACTTCTCTAAAATACTTCTCTGTAGGTATATTGTTTACTTTCAATCCTATTATCTTTTTAATTTTTGTATATTCCATTAGAGAAAGTTTATATTCTACATTTTCTTCGTTAGTATCTGGTATGTTATCGATTATAATATCAGAAGCTTTATTGTTTTTAACATATTTTTGGGGTATATTACACTTTAGTTTATCGTCGTATCCATTATATACAGAAGGTATTGTTTTAACATCATCAAGAATGTTAATCTTAACTATTACATTTGTATTAGCAAGTGCATCATGTATGACCGCATGTCTACAATTCCTAATAGAAAAGGGAATG…	ATGAATCATAACTCTATTAATTTAGTTAAAGCACATTTATTAAATTATCCATGTCCATTAAATATTAATTTCTTATGGAACTACGGATTCCTTCTAGGAATCATATTTTTCATACAAATACTAACAGGTGTATTTTTAGCTAGTCGTTATACTCCAGAAATATCATATGCATACTACAGTATACAACACATATTAAGAGAACTATGGAGTGGATGGTGTTTTAGATATATGCATGCAACTGGTGCATCACTTGTATTTTTATTAACTTATTTACACATCCTAAGAGGGTTAAACTACTCTTATTTATATTTACCCTTATCTTGGATAACAGGATTAATTATATTTGCACTATTTATCGTTACAGCTTTTATTGGTTATGTTTTACCTTGGGGACAAATG…	TTCTAGGGTTTTT-CG-------TTTCAGGAGAAATCCGTATATCGATATATTA---AAAT---------CTACGCTATTGGATTCAACGTCCAGGACTTCCTGACGCTTAATAACGATTTCTACTTCCAGCAGCCATTTTTGGTTCAGCTACAAGTTCACTGTCAACTACCATGTTACGACTTCGCACCGACTG-TTTATTTTACCTCACGAGTCGATCAGGAAGGTTTCATCCTTAAATCTCGTAACCATGCCAACACATAAGAAC-ATTT----TAGGGAAGTTAAGGTGCTCAGGGTCTTACCGTCGGGCCGTATGATTCCACATATTCATGGATAATTCTATTTATTTTAAGTCTCACACTAGCGACAATGTGGAAGTCGTTACACCGTTCATG…	TTCTAGGGTTTTTTCAGGAGAAATCCGTATATCGATATATTAAACGCTATTGGATTCAACGTCCAGGACTTCCTGACGCTTAATAACGATTTCTACTTCCAGCAGCCATTGTTCAGCTACAAGTTCACTGTCAACTACCATGTTACGACTTCGCACCGACTGTTTTACCTCACGAGTCGACAGGAAGGTTTCATCCTTAAATCTCGTAACCATGCCAACACATAAGAACTTTAGGGAAGTTAAGGTGCTCAGGGTCTTACCGTCGGGCCGTATGATTCCACATATTCATGGATAATTCTATTTATTTTAAGTCTCACACTAGCGACAATGTGGAAGTCGTTACACCGTTCATCAGGAGGAGATTACCCACAAGGAATTTTGCTACCTTAGGACCGTTAC…
65	JN131536		Plasmodium sp.	-	Lemur macaco	GAGGATTCTCTCCACACTTCAATTCGTACTTCCACTACCAAAATAATATCTCCTATTATAACATTCTAGGGTTTTT-CG------TTTTCAGGAGAAATCCGTATATCGATATATTA---AAAT---------CTACGCTATTGGATTCAACGTCCAGGACTTCCTGACGCTTAATAACGATTTCTACTTCCAGCAGCCATTTTTGGTTCAGCTACAAGTTCACTGTCAACTACCATGTTACGACTTCGCACCGACTG-TTTATTTTACCTCACGAGTCGATCAGGAAGGTTTCATCCTTAAATCTCGTAACCATGCCAACACATAAGAAC-ATTT----TAGGGAAGTTAAGGTGCTCAGGGTCTTACCGTCGGGCCGTATGATTCCACATATTCATG…	TTTATTTTTAACAGATATTCATTGATTACAAATTGTAATCACAAAACTTTGGGATTATACTATTTATGGTTTTCATTTTTATTTGGTATTTATGGTTTTTTATTATCTGTGATTTTACGTACAGAATTATATTCTTCATCATTAAGAATTATAGCTCAAGAAAATATTAATTTATATAATATGATATTTACAATTCATGGTATTATAATGATATTTTTCAATATAATGCCTGGATTATTTGGAGGGTTCGGAAACTATTTTTTACCTATATTATGTGGTTCACCCGAATTGGCTTATCCAAGAATTAATAGTATATCTTTATTATTACAACCAATTGCTTTTATATTAGTTATATTATCTACTGCTGCTGAATTTGGTGGAGGAACAGGATGGACTTTA…	TTTTTTATATTTAGTAATTTTAATTTGGTTAAAGCACATTTAACATCATATCCTGCTATAACATCATTATATGGAACTTCTTTAAAATACTTCTCTGTAGGTATATTATTTACTTTCAATCCTATTATCTTTTTAATTTTTGTATATTCTATTAGAGAAAGTTTATATTCTACATTCTCTTCATTAGTATCTGGTATGTTATCAATTATAATATCAGAAGCTTTACTGTTTTTAACATATTTTTGGGGTATATTACATTTTAGTTTATCTCCATATCCATTATACAATGAAGGTATAGTTTTAACATCATCAAGAATGTTAATTCTAACAATTACATTTGTATTAGCTAGTGCATCATGTATGACTGCATGTCTACAATTTCTAATAGAAAAAGGAATG…	ATGAATTATAACTCTATTAATTTAGTTAAAGCACATTTATTAAATTATCCATGTCCATTAAATATTAATTTTTTATGGAACTACGGTTTCCTTTTAGGAATTATATTTTTTATACAAATACTAACAGGTGTATTTTTAGCTAGTCGTTATACTCCAGAAATATCGTATGCATATTATAGTATACAACATATATTAAgAGAATTATGGAGCGGATGGTGTTTTAGATATATGCATGCAACAGGTGCATCACTTGTATTTTTCTTAACTTATTTACACATTTTAAGAGGGTTAAACTACTCGTATTTATATTTACCTTTATCTTGGATAACAGGATTAATAATATTTGCATTATTTATTGTTACAGCTTTTATTGGTTATGTTTTACCATGGGGACAAATG…	TTCTAGGGTTTTT-CG------TTTTCAGGAGAAATCCGTATATCGATATATTA---AAAT---------CTACGCTATTGGATTCAACGTCCAGGACTTCCTGACGCTTAATAACGATTTCTACTTCCAGCAGCCATTTTTGGTTCAGCTACAAGTTCACTGTCAACTACCATGTTACGACTTCGCACCGACTG-TTTATTTTACCTCACGAGTCGATCAGGAAGGTTTCATCCTTAAATCTCGTAACCATGCCAACACATAAGAAC-ATTT----TAGGGAAGTTAAGGTGCTCAGGGTCTTACCGTCGGGCCGTATGATTCCACATATTCATGGATAATTCTATTTATTTTAAGTCTCACACTAGCGACAATGTGGAAGTCGTTACACCGTTCATG…	TTCTAGGGTTTTTTCAGGAGAAATCCGTATATCGATATATTAAACGCTATTGGATTCAACGTCCAGGACTTCCTGACGCTTAATAACGATTTCTACTTCCAGCAGCCATTGTTCAGCTACAAGTTCACTGTCAACTACCATGTTACGACTTCGCACCGACTGTTTTACCTCACGAGTCGACAGGAAGGTTTCATCCTTAAATCTCGTAACCATGCCAACACATAAGAACTTTAGGGAAGTTAAGGTGCTCAGGGTCTTACCGTCGGGCCGTATGATTCCACATATTCATGGATAATTCTATTTATTTTAAGTCTCACACTAGCGACAATGTGGAAGTCGTTACACCGTTCATCAGGAGGAGATTACCCACAAGGAATTTTGCTACCTTAGGACCGTTAC…
66	AY282930		Plasmodium falciparum	-	Homo sapiens	GAGGATTCTCTCCACACTTCAATTCGTACTTCCACTACCAGAATATACTCTCCTGTTCTAAAATTCTAGGATTTTT-CGCGTT--TTTTCAGGAGAAATCCGTATATCGATGTCTTT---TAAT---------CAATGCTATTGGATTCAACGTCCAGGACTTCCTGACGCTTAATAACGATTTCTACTTCCAGCAGCCATTTTTGGTTCAGCTACAAGTTCACTGTCAACTACCATGTTACGACTTCGCACCGACTG-TTTCTTTTACCTCACGAGTCGATCAGGAAGGTTTCATCCTTAAATCTCGTAACCATGCCAACACATAAGAAC--TTT----TAGGGAAGTTAAGGTGCTCAGGGTCTTACCGTCGGGCCGTATGATTCCACATATTCATG…	ATTGTTTTAAATAGATATTCACTTATTACAAATTGTAACCATAAAACTTTAGGATTATACTATTTATGGTTTTCATTTTTATTTGGTAGTTATGGATTTTTATTATCAGTAATACTACGTACTGAATTATATTCTTCATCTTTAAGAATAATTGCACAAGAAAATGTAAATCTATATAATATGATATTTACAATTCACGGAATAATTATGATTTTTTTCAATATAATGCCAGGATTATTCGGAGGATTTGGTAATTACTTTCTACCTATTTTATGTGGATCTCCAGAATTAGCATATCCTAGAATTAATAGTATATCTTTACTGTTACAACCAATTGCTTTTGTTTTAGTTATATTATCTACTGCAGCAGAATTTGGTGGTGGAACTGGATGGACTTTA…	TTTATTTTATTTAGTAATTTATCAAATATAAAAGCACATCTAGTTTCATATCCTGCATTAACATCATTATATGGTACATCTTTAAAATACTTTTCTGTAGGGATATTATTTACATTTAACCCTATAATCCTATTAATATTTGTATATTCTATTCGAGAAAGTTTTTATTCTGTATTTTCATCTTTAACTTCTGGTATGTTATCTATCATAATATCAGAAGCTTTATTATTCTTTACATATTTTTGGGGTATATTACATTTTAGTTTATCACCATATCCATTAAGTAATGAAGGTATTATCATTACTTCATCAAGAATGTTAATCTTAACAATTACATTTATATTAGCTAGTGCATCATGTATGACTGCATGTTTACAAGTATTTATAGAAAAAGGAATG…	ATGAACTTTTACTCTATTAATTTAGTTAAAGCACACTTAATAAATTACCCATGTCCATTGAACATAAACTTTTTATGGAATTACGGATTCCTTTTAGGAATAATATTTTTTATTCAAATTATAACAGGTGTATTTTTAGCAAGTCGATATACACCAGATGTTTCATATGCATATTATAGTATACAACACATTTTAAGAGAATTATGGAGTGGATGGTGTTTTAGATACATGCACGCAACAGGTGCTTCTCTTGTATTTTTATTAACATATCTTCATATTTTAAGAGGATTAAATTACTCATATATGTATTTACCATTATCATGGATATCTGGATTGATTTTATTTATGATATTTATTGTAACTGCTTTCGTTGGTTATGTCTTACCATGGGGTCAAATG…	TTCTAGGATTTTT-CGCGTT--TTTTCAGGAGAAATCCGTATATCGATGTCTTT---TAAT---------CAATGCTATTGGATTCAACGTCCAGGACTTCCTGACGCTTAATAACGATTTCTACTTCCAGCAGCCATTTTTGGTTCAGCTACAAGTTCACTGTCAACTACCATGTTACGACTTCGCACCGACTG-TTTCTTTTACCTCACGAGTCGATCAGGAAGGTTTCATCCTTAAATCTCGTAACCATGCCAACACATAAGAAC--TTT----TAGGGAAGTTAAGGTGCTCAGGGTCTTACCGTCGGGCCGTATGATTCCACATATTCATGGATAATTCTATTTATTAGGAGTCTCACACTAGCGACAATGGGGAAGTCGTTACACCGTTCATG…	TTCTAGGATTTTTTCAGGAGAAATCCGTATATCGATGTCTTTTATGCTATTGGATTCAACGTCCAGGACTTCCTGACGCTTAATAACGATTTCTACTTCCAGCAGCCATTGTTCAGCTACAAGTTCACTGTCAACTACCATGTTACGACTTCGCACCGACTGTTTTACCTCACGAGTCGACAGGAAGGTTTCATCCTTAAATCTCGTAACCATGCCAACACATAAGAACTTTAGGGAAGTTAAGGTGCTCAGGGTCTTACCGTCGGGCCGTATGATTCCACATATTCATGGATAATTCTATTTATTAGGAGTCTCACACTAGCGACAATGGGGAAGTCGTTACACCGTTCATCAGGAGGAGATTACCCACAAGGAATTTTGCTACCTTAGGACCGTTAA…
67	NC002235		Plasmodium reichenowi	-	Pan troglodytes	GAGGATTCTCTCCACACTTCAATTCGTACTTCCACTACCAGAATATACTCTCCTGTTCTAAAATTCTAGGATTTTT-CGCGTT--TTTTCAGGAGAAATCCGTATATCGATGTCTTT---AAAT---------CAATGCTATTGGATTCAACGTCCAGGACTTCCTGACGCTTAATAACGATTTCTACTTCCAGCAGCCA-TTTAGGTTCAGCTACAAGTTCACTGTCAACTACCATGTTACGACTTCGCACCGACTG-TTTCTTTTACCTCACGAGTCGATCAGGAAGGTTTCATCCTTAAATCTCGTAACCATGCCAACACATAAGAAC--TTT----TAGGGAAGTTAAGGTGCTCAGGGTCTTACCGTCGGGCCGTATGATTCCACATATTCATG…	ATTGTTTTAAATAGATATTCACTTATTACAAATTGTAACCATAAAACTTTAGGATTATACTATTTATGGTTTTCATTCTTATTTGGTAGCTATGGATTTTTATTATCAGTAATACTACGTACAGAATTATATTCTTCATCTTTAAGAGTAATAGCTCAAGAAAATGTAAATCTATATAATATGATATTTACAATACACGGAATAATAATGATTTTTTTCAATATAATGCCAGGATTATTCGGAGGATTTGGTAATTACTTTTTACCCATTTTATGTGGATCTCCAGAATTAGCATATCCTAGAATTAATAGTATATCTTTACTGTTACAACCAATTGCTTTTGTTTTAGTTATATTATCTACTGCAGCAGAATTTGGTGGTGGAACTGGATGGACTTTA…	TTTATTTTATTTAGTAATTTATCAAATATAAAAGCACATATTGTTTCCTATCCTGCATTAACATCATTATATGGTACATCTTTAAAATATTTTTCTGTAGGTATATTATTTACATTTAACCCTATAATCTTATTAATATTTGTTTATTCTATTCGAGAAAGTTTTTATTCTGTATTTTCATCTTTAACTTCAGGTATGTTATCTATTATAATCTCAGAAGCTTTATTATTCTTTACATATTTTTGGGGTATATTGCATTTTAGTCTATCACCATACCCATTATGTAATGAAGGTATTGTTATCACTTCATCAAGAATGTTAATCTTAACAATTACATTTATATTAGCTAGTGCATCATGTATGACTGCATGCTTACAAGTATTTTTAGAAAAAGGAATG…	ATGAACTTTTACTCTATTAATTTAGTTAAAGCACACTTAATAAATTACCCATGTCCATTGAACATAAACTTTTTATGGAATTATGGATTCCTATTAGGAATCATATTTTTTATTCAAATTATAACTGGTGTATTTTTAGCAAGTCGATATACACCAGATGTATCATATGCATATTATAGTATACAACACATTTTAAGAGAATTATGGAGTGGATGGTGTTTTAGATATATGCATGCAACAGGTGCTTCTCTTGTATTTTTATTAACATATTTGCATATTTTAAGAGGATTAAATTATTCATATATGTATTTACCATTATCATGGATATCCGGATTGATTTTATTTATGATATTCATTGTTACTGCTTTCGTTGGTTATGTTTTACCATGGGGTCAAATG…	TTCTAGGATTTTT-CGCGTT--TTTTCAGGAGAAATCCGTATATCGATGTCTTT---AAAT---------CAATGCTATTGGATTCAACGTCCAGGACTTCCTGACGCTTAATAACGATTTCTACTTCCAGCAGCCA-TTTAGGTTCAGCTACAAGTTCACTGTCAACTACCATGTTACGACTTCGCACCGACTG-TTTCTTTTACCTCACGAGTCGATCAGGAAGGTTTCATCCTTAAATCTCGTAACCATGCCAACACATAAGAAC--TTT----TAGGGAAGTTAAGGTGCTCAGGGTCTTACCGTCGGGCCGTATGATTCCACATATTCATGGATAATTCTATTTATTAGGAGTCTCACACTAGCGACAATGGGGAAGTCGTTACACCGTTCATG…	TTCTAGGATTTTTTCAGGAGAAATCCGTATATCGATGTCTTTAATGCTATTGGATTCAACGTCCAGGACTTCCTGACGCTTAATAACGATTTCTACTTCCAGCAGCCATTGTTCAGCTACAAGTTCACTGTCAACTACCATGTTACGACTTCGCACCGACTGTTTTACCTCACGAGTCGACAGGAAGGTTTCATCCTTAAATCTCGTAACCATGCCAACACATAAGAACTTTAGGGAAGTTAAGGTGCTCAGGGTCTTACCGTCGGGCCGTATGATTCCACATATTCATGGATAATTCTATTTATTAGGAGTCTCACACTAGCGACAATGGGGAAGTCGTTACACCGTTCATCAGGAGGAGATTACCCACAAGGAATTTTGCTACCTTAGGACCGTTAA…
68	GQ355479		Plasmodium billcollinsi	-	Pan troglodytes	GAGGATTCTCTCCACACTTCAATCCGTACTTCCACTACCAGAATATACTCTCCTGTTCTAAAATTCTAGGATTTTT-CGCGTT--TTTTCAGGAGTAATCCGTATATCGATGTCTTT---TAAT---------CTATGCTATTGGATTCAACGTCCAGGACTTCCTGACGCTTAATAACGATTTCTACTTCCAGCAGCCA-TTTTGGTTCAGCTACAAGTTCACTGTCAACTACCATGTTACGACTTCGCACCGACTG-TTTCTTTTACCTCACGAGTCGATCAGGAAGGTTTCATCCTTAAATCTCGTAACCATGCCAACACATAAGAAC--TTT----TAGGGAAGTTAAGGTGCTCAGGGTCTTACCGTCGGGCCGTATGATTCCACATATTCATG…	ATTGTTTTAAATAGATATTCACTTATTACAAATTGTAACCATAAAACTTTAGGATTATACTATTTATGGTTTTCATTTTTATTCGGTAGTTATGGATTTTTATTATCTGTAATATTACGTACAGAATTATACTCTTCATCTTTAAGAATAATTGCACAAGAAAATGTAAATCTATATAATATGATATTTACAATACACGGGATAATTATGATTTTCTTTAATATAATGCCTGGATTATTTGGAGGATTCGGTAATTATTTCCTACCTATTCTATGTGGATCTCCTGAATTAGCATATCCTAGAATTAATAGCATATCTTTATTATTACAACCAATTGCTTTTATATTAGTTATATTATCTACTGCTGCAGAATTTGGGGGTGGAACAGGATGGACTTTA…	TTTATTTTATTTAGTAACCTATCAAATATAAAAGCACATTTAGTTTCATATCCTACATTAACATCATTATACGGTACATCTTTAAAATATTTTTCTATAGGAATATTATTTACCTTTAATCCTATTATCTTATTAATATTTGTTTATTCTATTAGAGAAAGTTTTTATTCTACATTTTCATCTTTAACATCAGGTATGATCTCTATCATTATATCCGAAGCTTTACTATTTATTACATATTTTTGGGGCATATTACATTTTAGTTTATCACCATGTCCATTAAGTAATGAAGGAATTGTTATTACTTCATCCAGAATGTTAATCTTAACAATTACATTTATATTAGCTAGTGCATCATGTATTACCGCATGTTTACAAATCTTTTTTGAAAAAGGAATG…	ATGAACTTTTACTCTATTAATCTAGTTAAGGCACATTTAATAAATTACCCATGTCCATTGAATATAAACTTTTTATGGAATTATGGATTCCTATTAGGAATAATATTTTTTATTCAAATCATAACTGGCGTATTTTTAGCAAGTCGTTATACACCAGATGTTTCATATGCATATTATAGTATACAACACATTTTAAGAGAATTATGGAGTGGATGGTGTTTTAGATATATGCATGCAACAGGTGCTTCTCTTGTATTTTTATTAACATATTTACATATTTTGAGAGGATTAAATTATTCCTATATGTATTTACCATTATCATGGATATCAGGATTAATTTTATTTATGATATTTATTGTAACTGCTTTCGTAGGTTACGTTTTACCATGGGGTCAAATG…	TTCTAGGATTTTT-CGCGTT--TTTTCAGGAGTAATCCGTATATCGATGTCTTT---TAAT---------CTATGCTATTGGATTCAACGTCCAGGACTTCCTGACGCTTAATAACGATTTCTACTTCCAGCAGCCA-TTTTGGTTCAGCTACAAGTTCACTGTCAACTACCATGTTACGACTTCGCACCGACTG-TTTCTTTTACCTCACGAGTCGATCAGGAAGGTTTCATCCTTAAATCTCGTAACCATGCCAACACATAAGAAC--TTT----TAGGGAAGTTAAGGTGCTCAGGGTCTTACCGTCGGGCCGTATGATTCCACATATTCATGGATAATTCTATTTATTAGGAGTCTCACACTAGCGACAATGGGGAAGTCGTTACACCGTTCATG…	TTCTAGGATTTTTTCAGGAGTAATCCGTATATCGATGTCTTTTATGCTATTGGATTCAACGTCCAGGACTTCCTGACGCTTAATAACGATTTCTACTTCCAGCAGCCATTGTTCAGCTACAAGTTCACTGTCAACTACCATGTTACGACTTCGCACCGACTGTTTTACCTCACGAGTCGACAGGAAGGTTTCATCCTTAAATCTCGTAACCATGCCAACACATAAGAACTTTAGGGAAGTTAAGGTGCTCAGGGTCTTACCGTCGGGCCGTATGATTCCACATATTCATGGATAATTCTATTTATTAGGAGTCTCACACTAGCGACAATGGGGAAGTCGTTACACCGTTCATCAGGAGGAGATTACCCACAAGGAATTTTGCTACCTTAGGACCGTTAA…
69	GQ355470		Plasmodium billbrayi	-	Pan troglodytes	GAGGATTCTCTCTACACTTCAATTCGTACTTCCACTACCAGAATATACCCTCCTGTTCTAAAATTCTAGGACTTTT-CGCG-T--TTTTCAGGAGAAATCCGTATATCGATGTCTTT---TAAA---------CAATGCTATTGGATTCAACGTCCAGGACTTCCTGACGCTTAGTAACGATTTCTACTTCCAGCAGCCA-TTTAGGTTCAGCTACAAGTTTACTGTCAACTACCATGTTACGACTTCGCACCGACTG-TTTCTTTTACCTCACGAGTCGATCAGGAAGGTTTCATCCTTAAATCTCGTAACCATGCCAACACATAAGAAC--TTT----TAGGGAAGTTAAGGTGCTCAGGGTCTTACCGTCGGGCCGTATGATCCCACATATTCATG…	ATTGTTTTTAATAGATATACACTTATTACAAATTGTAACCATAAAACTTTAGGATTATACTATTTATGGTTTTCATTCTTATTTGGTAGTTATGGATTTTTATTATCTGTAATATTACGTACAGAGTTATATTCTTCATCATTAAGAATTATTGCACAAGAAAATGTAAATCTATATAATATGGTATTTACAATACACGGAATAATTATGATTTTCTTCAATATAATGCCTGGATTATTTGGAGGATTCGGTAATTACTTTCTACCTATTCTATGTGGATCTCCTGAATTAGCATATCCTAGAATTAATAGTATATCTCTATTATTACAACCTATTGCTTTTATATTAGTGATCCTATCTACTGCTGCTGAATTTGGTGGCGGTACTGGATGGACTTTA…	TTTATTTTATTTAGTAGTTTATCAAATATAAAAGCACACATAGTATCATACCCTGCTTTAACATCATTATACGGTACAACTCTAAAATATTTTTCAGTAGGTATATTATTTACATTTAATCCTTTAATTTTCATCATATTTGTTTATTCAATTAGAGAAAGTTTATATTCTACATTTTCCTCTTTAACATCAGGTATATTATCTATTATTATATCAGAAGCTTTATTATTTATTACATATTTCTGGGGTATTCTTCATTTTAGTTTATCACCATATCCTTTAGGTAGTGAGGGTATAATAATTACATCATCAAGAATGTTAATACTAACAATAACATTTATCTTAGCTAGTGCATCATGTATAACAGCATGCTTACAATTATTTATAGAAAAAAGTATG…	ATGAACTTTTACTCTATTAATTTAGTTAAAGCACATTTAATTAATTACCCATGTCCATTGAATATAAATTTTTTATGGAATTATGGATTCCTTTTAGGAATTATATTTTTTGTTCAAATTATTACTGGTGTATTTTTAGCAAGTCGTTATACACCAGATGTTTCATACGCATACTATAGTATACAACACATTTTAAGAGAGCTATGGAGTGGATGGGCTTTTAGATATATGCATGCAACAGGTGCATCTCTTGTCTTTTTATTAACATATTTACATATTTTAAGAGGATTAAATTACTCATACATGTATTTACCATTATCCTGGATATCAGGATTAATTTTATTTATGATATTTATTGTAACAGCTTTTGTTGGTTACGTACTACCATGGGGACAAATG…	TTCTAGGACTTTT-CGCG-T--TTTTCAGGAGAAATCCGTATATCGATGTCTTT---TAAA---------CAATGCTATTGGATTCAACGTCCAGGACTTCCTGACGCTTAGTAACGATTTCTACTTCCAGCAGCCA-TTTAGGTTCAGCTACAAGTTTACTGTCAACTACCATGTTACGACTTCGCACCGACTG-TTTCTTTTACCTCACGAGTCGATCAGGAAGGTTTCATCCTTAAATCTCGTAACCATGCCAACACATAAGAAC--TTT----TAGGGAAGTTAAGGTGCTCAGGGTCTTACCGTCGGGCCGTATGATCCCACATATTCATGGATAATTCTATTTATTAGGAGTCTCACACTAGCGACAATGGGGAAGTCGTTACACCGTTCATG…	TTCTAGGATTTTTTCAGGAGAAATCCGTATATCGATGTCTTTTATGCTATTGGATTCAACGTCCAGGACTTCCTGACGCTTAGTAACGATTTCTACTTCCAGCAGCCATTGTTCAGCTACAAGTTTACTGTCAACTACCATGTTACGACTTCGCACCGACTGTTTTACCTCACGAGTCGACAGGAAGGTTTCATCCTTAAATCTCGTAACCATGCCAACACATAAGAACTTTAGGGAAGTTAAGGTGCTCAGGGTCTTACCGTCGGGCCGTATGATCCCACATATTCATGGATAATTCTATTTATTAGGAGTCTCACACTAGCGACAATGGGGAAGTCGTTACACCGTTCATCAGGAGGAGATTACCCACAAGGAATTTTGCTACCTTAGGACCGTTAT…
70	JX893151		Plasmodium gaboni	-	Pan troglodytes	GAGGATTCTCTCCACACTTCAATTCGTACTTCCACTACCAGAATATACTCTCCTGTTCTAAAATTCTAGGACTTTT-CGCG-T--TTTTCAGGAGAAATCCGTATATCGATGTCTTT---AAAA---------CAATGCTATTGGATTCAACGTCCAGGACTTCCTGACGCTTAGTAACGATTTCTACTTCCAGCAGCCA-TTTAGGTTCAGCTACAAGTTCACTGTCAACTACCATGTTACGACTTCGCACCGACTG-TTTCTTTTACCTCACGAGTCGATCAGGAAGGTTTCATCCTTAAATCTCGTAACCATGCCAACACATAAGAAC--TTT----TAGGGAAGTTAAGGTGCTCAGGGTCTTACCGTCGGGCCGTATGATTCCACATATTCATG…	ATTGTTTTTAATAGATATACACTTATTACAAATTGTAACCATAAAACTTTAGGATTATACTATTTATGGTTTTCATTCTTATTTGGTAGTTATGGATTTTTATTATCTGTAATATTACGTACAGAGTTATATTCTTCATCATTAAGAATTATTGCACAAGAAAATGTAAATCTATATAATATGATATTTACAATACACGGAATAATTATGATTTTCTTCAATATAATGCCTGGATTATTTGGAGGATTTGGTAATTACTTTATACCTATTCTATGTGGATCTCCAGAGTTAGCATATCCTAGAATTAATAGTATATCTCTATTATTACAACCTATTGCTTTTGTATTAGTGATCCTATCTACTGCTGCTGAATTTGGTGGTGGTACTGGATGGACTTTA…	TTTATTTTATTTAGTAATCTATCAAATATAAAAGCACATATAGTATCATACCCTGCCATAACATCATTATATGGTACAACTCTAAAATATTTTTCAGTAGGTATATTATTTACATTTAATCCTTTAATTTTCATCATATTTGTTTATTCAATTAGAGAAAGTTTATATTCTACATTTTCCTCTTTAACATCTGGTATATTATCTATTATTATATCAGAAGCTTTATTATTTATTACATATTTCTGGGGTATTCTTCATTTTAGTTTATCACCATATCCTTTAGGTAGTGAAGGTATAATAATTACTTCATCAAGAATGCTTATACTAACAATAACATTTATTTTAGCTAGTGCATCATGTATAACAGCATGCTTACAATTATTTATAGAGAAAAGTATG…	ATGAACTTTCACTCTATTAATTTAGTTAAAGCACATTTAATTAATTACCCATGTCCATTGAATATCAATTTTTTATGGAATTATGGATTCCTTTTAGGAATTATATTTTTTGTTCAAATAATTACTGGTGTATTTTTAGCAAGTCGTTATACACCAGATGTTTCATACGCATACTATAGTATACAACACATTTTAAGAGAGCTATGGAGTGGATGGGCTTTTAGATATATGCATGCAACAGGTGCATCTCTTGTATTTTTATTAACATATTTACATATTTTAAGAGGATTAAATTACTCATACATGTACTTACCATTATCATGGATATCAGGATTAATTTTATTTATGATATTTATTGTAACAGCTTTTGTTGGTTACGTACTACCATGGGGACAAATG…	TTCTAGGACTTTT-CGCG-T--TTTTCAGGAGAAATCCGTATATCGATGTCTTT---AAAA---------CAATGCTATTGGATTCAACGTCCAGGACTTCCTGACGCTTAGTAACGATTTCTACTTCCAGCAGCCA-TTTAGGTTCAGCTACAAGTTCACTGTCAACTACCATGTTACGACTTCGCACCGACTG-TTTCTTTTACCTCACGAGTCGATCAGGAAGGTTTCATCCTTAAATCTCGTAACCATGCCAACACATAAGAAC--TTT----TAGGGAAGTTAAGGTGCTCAGGGTCTTACCGTCGGGCCGTATGATTCCACATATTCATGGATAATTCTATTTATTAGGAGTCTCACACTAGCGACAATGGGGAAGTCGTTACACCGTTCATG…	TTCTAGGATTTTTTCAGGAGAAATCCGTATATCGATGTCTTTAATGCTATTGGATTCAACGTCCAGGACTTCCTGACGCTTAGTAACGATTTCTACTTCCAGCAGCCATTGTTCAGCTACAAGTTCACTGTCAACTACCATGTTACGACTTCGCACCGACTGTTTTACCTCACGAGTCGACAGGAAGGTTTCATCCTTAAATCTCGTAACCATGCCAACACATAAGAACTTTAGGGAAGTTAAGGTGCTCAGGGTCTTACCGTCGGGCCGTATGATTCCACATATTCATGGATAATTCTATTTATTAGGAGTCTCACACTAGCGACAATGGGGAAGTCGTTACACCGTTCATCAGGAGGAGATTACCCACAAGGAATTTTGCTACCTTAGGACCGTTAT…
71	PV839588	AH2344	Leucocytozoon sp.	lPANHAL01	Pandion haliaetus	GAGGATTCTCTCCACACTTCAATTCGTACTTCCACTACCAGATTATTCTCTCTTGTTCCAAGATTCTAGGTTTTTT-CGCGTT--TTTTCAGGAGATATCCGTATATCGATGTCTTT---AAAA---------TAACGCTATTGGATTCAACGTCCAGGACTTCCTGACGCTTAGTAACGATTTCTACTTCCAGCAGCCA-TTT--GTTCAGCTACTAGTTCACTGTCAGCTACCATGTTACGACTTCGCACCGACTG-TTTCTTTTACCTCACGAGTCGATCAGGAAGATTTAATCCTTAAATCTCGTAACCATGTCAACACATAAGAAC---TT----TAGGGAAGTTAAGGTGCTCAGGGTCTTACCGTCGGGCCGTAGTGTTCCACATATTCATG…	ATTGTTTTTAATAGATATGCTATAATTACAAATTGTAACCACAAAATTTTAGGTTTATATTATTTATGGTTCTCTTTTATATTTGGTATTTATGGTTTCTTACTATCTGCTGTAATTCGTACTGAACTATACTCTTCATCATTAAGAATTATTGCTCAAGAAAATGTAAATTTTTATAATATGTTATTTACTATTCATGGAATAATTATGATATTTTTTAATATAATGCCTGGATTATTCGGTCTATTTGGTAATTATTTTTTACCAATTTTATGCGGTTTTGCAGAATTAGCATACCCTAGACTAAATAGTATATCTCTATTATTACAGCCTATTGCATTTGGATTAGTTATATTATCTACAGCAGCAGAATTTGGCGGAGGTACTGGATGGACTTTA…	TTCTTTATATTTAGAGTTAATAATAATATAAAAGCACATTTAGTAAGCTATCCATCAATAACATCATTATATGGTACATCTTTGAAATATTTCTCTGTAGGTATTTTATTTTCACTAAATATTATTACTTTAATGATATTTATATATTCAATAAGAGAATGCTTCTATTCTACATTTTCATCATTAGTATCCGGTATGCTTGGTATAATTGCATCAGAAGCATTATTATTCATTGCTTACTTCTGGGGTATATTTCACTTCACCTTATCACCATATCCTCTATATAGTGAAGGTATAATACTCACATCGTCTAGAATGTTAATTCTAACAATTACATTCCTTCTAGCTAGTGCATCATGTATGACCGCATGTTTACAATTTATAATAGACAAAGGATTA…	GTGAATTATTCTGTAATAAATTTATCAAAAGCACATCTCGTATACTATCCATGTCCTTTAAACATAAACTATTTATGGAACTATGGTTTTCTTTTAGGAATAGTATTTTTTATTCAAATTTTAACTGGTGTGTTATTAGCAACTTGTTATTCTCCAGAAACATTTAACGCATATTATAGTGTACAGCATATAATGAGAGAATTATGGAATGGATGGTGTTTTAGATATCTACACTCTAGTGGAGCATCTTTTATATTTATTTTTACATACTTACATATATTAAGAGGGTTAAACTACTCATATTCTTATTTATCATTATCATGGGTTACTGGAATTATTATATTTTTAATATCTATTGTTACTGCTTTTGTGGGATATGTATTACCATGGGGTCAAATG…	TTCTAGGTTTTTT-CGCGTT--TTTTCAGGAGATATCCGTATATCGATGTCTTT---AAAA---------TAACGCTATTGGATTCAACGTCCAGGACTTCCTGACGCTTAGTAACGATTTCTACTTCCAGCAGCCA-TTT--GTTCAGCTACTAGTTCACTGTCAGCTACCATGTTACGACTTCGCACCGACTG-TTTCTTTTACCTCACGAGTCGATCAGGAAGATTTAATCCTTAAATCTCGTAACCATGTCAACACATAAGAAC---TT----TAGGGAAGTTAAGGTGCTCAGGGTCTTACCGTCGGGCCGTAGTGTTCCACATATTCATGGATAATTCTATTTATTAGGAGTCTCAAACTAGCGACAATGGGGAAGTCGTTACACCGTTCATG…	TTCTAGGTTTTTTTCAGGAGATATCCGTATATCGATGTCTTTAACGCTATTGGATTCAACGTCCAGGACTTCCTGACGCTTAGTAACGATTTCTACTTCCAGCAGCCATTGTTCAGCTACTAGTTCACTGTCAGCTACCATGTTACGACTTCGCACCGACTGTTTTACCTCACGAGTCGACAGGAAGATTTAATCCTTAAATCTCGTAACCATGTCAACACATAAGAACTTTAGGGAAGTTAAGGTGCTCAGGGTCTTACCGTCGGGCCGTAGTGTTCCACATATTCATGGATAATTCTATTTATTAGGAGTCTCAAACTAGCGACAATGGGGAAGTCGTTACACCGTTCATCAGGAGGAGATTACCCACAAGGAATTTCGCTACCTTAGGACCGTTAC…
72	PP317164		Leucocytozoon sp.	lBUTJAM21	Buteo jamaicensis	--------------------------------CACTACCAAAATATTCTCTCCTGTTCCATACTTCTAGGTTTTTT-CGCGTT--TTTTCAGGAGAAATCCGTATATCGATGTCTTT--TAATA---------TTACGCTATTGGATTCAACGTCCAGGACTTCCTGACGCTTAGTAACGATTTCTACTTCCAGCAGCCA-TTTTTGTTCAGCTACTAGTTCACTGTCAACTACCATGTTACGACTTCGCACCGACTGTTTTCTTTTACCTCACGAGTCGATCAGGAAGATTTTATCCTTTAATCTCGTAACCATGCCAACACATAAGAAC--TTT----TAGGGAAGTTAAGGTGCTCAGGGTCTTACCGTCGGGCCGTAGTGTTCCACATATTCATG…	ATTGTTTATACAAGATATTCTATAATTACAAATTGTAACCATAAAATTTTAGGTTTGTACTATTTATGGTTTTCATATATATTTGGTATATATGGTTTTATATTATCCGTTATAATTCGTACAGAACTATATTCCACATCATTAAGAATCATTGCACAAGAAAATGTAAATTTATATAACATGATATTCACAATTCATGGTATAATTATGATATTTTTTAATATAGTACCTGGATTATTTGGTGGGTTTGGTAATTACTTTTTACCAATATTATGTGGATATGGAGATTTAGCTTTTCCTAGATTAAATAGTATATCTTTATTACTACAACCAATTGCTTTTGGATTAGTATTATTATCTACAGCAGCTGAATTTGGTGGAGGAACAGGATGGACCTTA…	TTTATTATATATAGAGTCAATAATATATTAAAATCACATTTATGTTCATATCCATCATTAACAATATTATATGGTACATATTTAAAATATTATTCTGTTGGTATTTTATTTTCATTAAATTTTACTATTTTATTAATATTTGTTTATTCTATTAGAGAATGTTTATTTTCTACATTTTCATCATTAATGTCAGGTATGCTTAGTTTAATAATATCAGAAGTATTATTATTTATTACATATTTTTGGGGTATATTTCATTTTACATTATCTCCATATTCTTTATCAAATGAAGGTATTATACTAACATCAAGTAGAATGTTAGTAATTACTATTACTTTTATTTTAGCTAGTGCAGCTTGTTTGACTGCACTTATACAATATTTAATCGATAAAGAAACA…	ATGAATTATTATATATTAAATATAACAAAAGCACATTTAATCTTTTACCCATGTCCATTAAATTTAAATTTCTTATGGAATTATGGATTTCTAATTGGAGTAGTATTTATGATACAAATTATTACAGGTGTATTATTAGCAACTTGTTATACTCCTGAAGCATCTCTAGCATTTTATAGTGTTCAATCTATGTTAAGAGAACTATGGTGTGGATGGTGTATAAGATACATTCATTCAACTGGTGCATCATTTATATTTATTTTAACGTATATACATATAATAAAAGGATTAAATTATTCATATTCATATTTACCTTTATCATGGCTTACTGGAGTTATATTATATTTCATGTGTATAGCTATTGCATTTTTAGGTTATGTATTACCATGGGGTCAAATG…	TTCTAGGTTTTTT-CGCGTT--TTTTCAGGAGAAATCCGTATATCGATGTCTTT--TAATA---------TTACGCTATTGGATTCAACGTCCAGGACTTCCTGACGCTTAGTAACGATTTCTACTTCCAGCAGCCA-TTTTTGTTCAGCTACTAGTTCACTGTCAACTACCATGTTACGACTTCGCACCGACTGTTTTCTTTTACCTCACGAGTCGATCAGGAAGATTTTATCCTTTAATCTCGTAACCATGCCAACACATAAGAAC--TTT----TAGGGAAGTTAAGGTGCTCAGGGTCTTACCGTCGGGCCGTAGTGTTCCACATATTCATGGATAATTCTATTTATTAGGAGTCTCACACTAGCGACAATGTGGAAGTCGTTACACCATTCATG…	TTCTAGGTTTTTTTCAGGAGAAATCCGTATATCGATGTCTTTAACGCTATTGGATTCAACGTCCAGGACTTCCTGACGCTTAGTAACGATTTCTACTTCCAGCAGCCATTGTTCAGCTACTAGTTCACTGTCAACTACCATGTTACGACTTCGCACCGACTGTTTTACCTCACGAGTCGACAGGAAGATTTTATCCTTTAATCTCGTAACCATGCCAACACATAAGAACTTTAGGGAAGTTAAGGTGCTCAGGGTCTTACCGTCGGGCCGTAGTGTTCCACATATTCATGGATAATTCTATTTATTAGGAGTCTCACACTAGCGACAATGTGGAAGTCGTTACACCATTCATCAGGAGGAGATTACCCACAAGGAATTTTGCTACCTTAGGACCGTTAC…
73	PV839579	AH0322	Leucocytozoon sp.	lACNI08	Accipiter nisus	GAAGATTCTCTCCACACTTCAATTCGTACTTCCACTACCAAAATATTCTCTCCTGTTCCATAGTTCTAGGTTTTTT-CGCGTT--TTTTCAGGAGAAATCCGTATATCGATGTCTTT--AAATA---------TTACGCTATTGGATTCAACGTCCAGGACTTCCTGACGCTTAGTAACGATTTCTACTTCCAGCAGCCA-TTTTTGTTCAGCTACTAGTTCACTGTCAACTACCATGTTACGACTTCGCACCGACTG-TTTCTTTTACCTCACGAGTCGATCAGGAAGATTTAATCCTTAAATCTCGTAACCATGCCAACACATAAGAAC--TTT----TAGGGAAGTTAAGGTGCTCAGGGTCTTACCGTCGGGCCGTAGTGTTCCACATATTCATG…	ATTGTTTATATAAGATATTCTATTATTACCAATTGTAACCATAAAATTTTAGGTTTGTATTATTTGTGGTTTGCATATATATTTGGTATATATGGATTTTTATTATCGGTTACAATTCGTACAGAATTATATTCCACGTCATTAAGAATAATTGCACAAGAAAATGTTAATTTATATAACATGATATTCACAATTCATGGTATAATTATGATATTTTTTAATATAGTACCTGGTTTATTTGGTGGGTTTGGTAATTATTTTTTACCAATATTATGTGGTTATGGAGATTTAGCTTTTCCTAGATTAAATAGCATATCTTTATTACTACAACCCATTGCATTTGGACTAGTACTATTATCTACAGCAGCAGAATTTGGGGGAGGCACCGGATGGACCTTA…	TTTATTACATATAGAATAAATCACGTATTAAAATCACATTTATGCTCGTATCCATCATTAACTATATTATATGGTACATATTTAAAATATTATTCTGTTGGGATTTTATTTTCATTAAATTTTACTATTTTGTTAATATTTGTGTATTCTATTAGAGAATGTTTATTTACTACATTTTCATCATTAATGTCAGGTATGTTTAGCTTAATAATCTCAGAAGTATTATTATTTATTACGTATTTTTGGGGTATATTTCATTTTACATTATCTCCATATCCCCTATATAATGAAGGTATAATTCTTACATCAAGTAGAATGTTAGTATTAACTATTACTTATATTTTAGCTAGTGCATCTTGTTTAACTGCATTAGTACAATATTTAATTGATAAAGAAACA…	ATGAATTATTATATATTAAATATAACTAAAGCACATTTAATTTATTACCCATGTCCATTAAATTTAAATTTCTTATGGAATTATGGATTTCTTATAGGAGTAGTATTTATGATTCAAATTATAACTGGTGTATTATTAGCTACTTGTTATACTCCCGAAGCATCTCTAGCATTTTATAGCGTACAATCTATGTTAAGAGAACTATGGTGTGGATGGTGTATAAGATACATACATTCTACTGGTGCATCATTTATATTTATTTTAATGTATATTCATATAATTAAAGGATTAAATTATTCATATTCATATTTACCTCTATCATGGCTTACAGGAGTTATATTATACTTTATGTGTATAGCTATTGCATTTTTAGGATATGTATTACCATGGGGTCAAATG…	TTCTAGGTTTTTT-CGCGTT--TTTTCAGGAGAAATCCGTATATCGATGTCTTT--AAATA---------TTACGCTATTGGATTCAACGTCCAGGACTTCCTGACGCTTAGTAACGATTTCTACTTCCAGCAGCCA-TTTTTGTTCAGCTACTAGTTCACTGTCAACTACCATGTTACGACTTCGCACCGACTG-TTTCTTTTACCTCACGAGTCGATCAGGAAGATTTAATCCTTAAATCTCGTAACCATGCCAACACATAAGAAC--TTT----TAGGGAAGTTAAGGTGCTCAGGGTCTTACCGTCGGGCCGTAGTGTTCCACATATTCATGGATAATTCTATTTATTAGGAGTCTCACACTAGCGACAATGTGGAAGTCGTTACACCATTCATG…	TTCTAGGTTTTTTTCAGGAGAAATCCGTATATCGATGTCTTTAACGCTATTGGATTCAACGTCCAGGACTTCCTGACGCTTAGTAACGATTTCTACTTCCAGCAGCCATTGTTCAGCTACTAGTTCACTGTCAACTACCATGTTACGACTTCGCACCGACTGTTTTACCTCACGAGTCGACAGGAAGATTTAATCCTTAAATCTCGTAACCATGCCAACACATAAGAACTTTAGGGAAGTTAAGGTGCTCAGGGTCTTACCGTCGGGCCGTAGTGTTCCACATATTCATGGATAATTCTATTTATTAGGAGTCTCACACTAGCGACAATGTGGAAGTCGTTACACCATTCATCAGGAGGAGATTACCCACAAGGAATTTTGCTACCTTAGGACCGTTAC…
74	PV839574_PV839575	AH0215_AH0216	Leucocytozoon sp.	lCIAE11	Circus aeruginosus	GAAGATTCTCTCCACACTTCAATTCGTACTTCCACTACCAAAATATTCTCTCCTGTTCCATAGTTCTAGGTTTTTT-CGCGTT--TTTTCAGGAGAAATCCGTATATCGATGTCTTT--AAATA---------TTACGCTATTGGATTCAACGTCCAGGACTTCCTGACGCTTAGTAACGATTTCTACTTCCAGCAGCCA--TTTTGTTCAGCTACTAGTTCACTGTCAGCTACCATGTTACGACTTCGCACCGACTGTTTTCTTTTACCTCACGAGTCGATCAGGAAGATTTAATCCTTAAATCTCGTAACCATGCCAACACATAAGAAC--TTT----TAGGGAAGTTAAGGTGCTCAGGGTCTTACCGTCGGGCCGTAGTGTTCCACATATTCATG…	ATTGTTTATATAAGATATTCTATTATTACAAATTGTAACCATAAAATTTTAGGGTTGTATTACTTGTGGTTTGCATATATATTTGGTATATATGGTTTTCTATTATCCGTTACGATTCGTACCGAATTGTATTCTACGTCACTAAGAATCATTGCACAAGAAAATGTTAATTTATATAACATGATATTCACAATTCATGGTATAATTATGATATTTTTTAATATAGTACCTGGTTTATTTGGTGGGTTTGGTAATTATTTTTTACCAATATTATGTGGTTATGGAGATTTAGCTTTTCCTAGATTAAATAGCATATCTTTATTACTACAACCCATTGCATTTGGACTAGTATTATTATCTACCGCAGCAGAATTTGGTGGAGGAACCGGATGGACCTTA…	TTTATTATATATAGAATTAATCACGTATTAAAATCACATTTATGCTCATATCCATCCTTAACCATATTATATGGTACATATTTAAAATATTATTCTGTTGGGATTTTATTTTCATTAAATTTTACTATTTTGTTAATATTTGTATATTCTATTAGAGAATGTTTATTTACTACATTTTCATCATTAATGTCAGGTATGTTTAGCTTAATTATATCAGAAGTATTATTATTTATTACATATTTTTGGGGTATATTTCATTTTACATTATCTCCATATCCCTTATATAATGAAGGTATAATTCTTACATCAAGTAGAATGTTAGTATTAACTATTACTTATATTTTAGCTAGTGCATCTTGTTTAACTGCATTAGTACAATATTTAATTGATAAAGAAACA…	ATGAATTATTATATATTAAATATAACTAAAGCACATTTAATTTATTACCCATGTCCATTAAATTTAAATTTCTTATGGAATTATGGATTTCTTATAGGAGTAGTATTTATGATTCAAATTATAACTGGTGTATTATTAGCTACTTGTTATACTCCCGAAGCATCTCTAGCATTTTATAGCGTACAATCTATGTTAAGAGAACTATGGTGTGGATGGTGTATAAGATACATACATTCAACTGGTGCATCATTTATATTTATTCTAACGTATATTCATATAATAAAAGGATTAAATTATTCATATTCATATTTACCTCTATCATGGCTTACAGGAGTTATATTATACTTTATGTGTATAGCTATTGCATTTTTAGGATATGTATTACCATGGGGTCAAATG…	TTCTAGGTTTTTT-CGCGTT--TTTTCAGGAGAAATCCGTATATCGATGTCTTT--AAATA---------TTACGCTATTGGATTCAACGTCCAGGACTTCCTGACGCTTAGTAACGATTTCTACTTCCAGCAGCCA--TTTTGTTCAGCTACTAGTTCACTGTCAGCTACCATGTTACGACTTCGCACCGACTGTTTTCTTTTACCTCACGAGTCGATCAGGAAGATTTAATCCTTAAATCTCGTAACCATGCCAACACATAAGAAC--TTT----TAGGGAAGTTAAGGTGCTCAGGGTCTTACCGTCGGGCCGTAGTGTTCCACATATTCATGGATAATTCTATTTATTAGGAGTCTCACACTAGCGACAATGTGGAAGTCGTTACACCATTCATG…	TTCTAGGTTTTTTTCAGGAGAAATCCGTATATCGATGTCTTTAACGCTATTGGATTCAACGTCCAGGACTTCCTGACGCTTAGTAACGATTTCTACTTCCAGCAGCCATTGTTCAGCTACTAGTTCACTGTCAGCTACCATGTTACGACTTCGCACCGACTGTTTTACCTCACGAGTCGACAGGAAGATTTAATCCTTAAATCTCGTAACCATGCCAACACATAAGAACTTTAGGGAAGTTAAGGTGCTCAGGGTCTTACCGTCGGGCCGTAGTGTTCCACATATTCATGGATAATTCTATTTATTAGGAGTCTCACACTAGCGACAATGTGGAAGTCGTTACACCATTCATCAGGAGGAGATTACCCACAAGGAATTTTGCTACCTTAGGACCGTTAC…
75	PV839571	AH0056	Leucocytozoon sp.	lCIAE12	Circus aeruginosus	GAAGATTCTCTCCACACTTCAATTCGTACTTCCACTACCAAAATATTATCTCCTGTTCCAATATTCTAGGTTTTTT-CGCGTT--TTTTCAGGAGAAATCCGTATATCGATGTCTTT--AGATA---------TAACGCTAATGGATTCAACGCCCAGGACTTCCTGACGCTTAGTAACGATTTCTACTTCCAGCAGCCA-TTTTGGTTCAGCTACTAGTTCACTGTCAGCTACCATGTTACGACTTCGCACCGACTG-TTTCTTTTACCTCACGAGTCGATCAGGAAGATTTGATCCTTAAATCTCGTAACCATGCCAACACATAAGAAC--TTA----TAGGGAAGTTAAGGTGCTCAGGGTCTTACCGTCGGGCCGTAGTATTCCACATATTCATG…	ATTGTTTATACAAGATATTCTATTATTACAAATTGTAACCATAAAACTTTAGGTTTGTATTATTTATGGTTTTCATTTATATTTGGTATATATGGTTTCCTATTATCTGTAGCAATTCGTATAGAATTATATTCCACCTCATTAAGAATTATTGCCCAAGAAAATGTTAATTTATATAATATGATATTTACAATTCATGGTATAATTATGATATTTTTTAATATAGTACCTGGTTTATTTGGTGCATTTGGTAATTACTTCTTACCTTTATTATGTGGTTATGGAGATTTAGCTTTTCCTAGATTAAATAGTATTTCTTTATTATTACAGCCTATTGCATTTGGATTAGTAGTGTTATCTACAGCTGCAGAATTTGGTGGTGGTACAGGATGGACTTTA…	TTTTATATATATAGAGTTAATAATGTATTTAAATCACATTTATCTACATATCCATCCTTAACTATTTTATATGGTACATACTTAAAATATTATTCAGTTGGTATTTTATTTTCATTAAATTTGACTATATTTTTAATATTTGTGTATTCAATTAGAGAATGTTTCTTAACAACATTTTCATCATTAATATCAGGTATGTTTAGTTTAATAATCTCAGAAGTATTGTTATTTATTACATATTTTTGGGGTATATTTCATTTTACATTATCTCCATATCCTCTATATAATGAAGGTATAATACTTACATCAAGTAGAATGCTAGTATTAACTATTACTTATATTTTAGCTTGTGCATCTTGTTTGACTGCATTATTACAATATTTAATTAATAAAGAACAA…	ATGAACTATTATATACTGAATGTAGTAAAAGCACATCTAATATTTTACCCATGTCCATTAAATTTAAATTTCTTGTGGAATTATGGATTTCTTGTAGGAGTAATATTTATGATTCAAATATTAACTGGTGTATTATTAGCAACTTGTTATACTCCTGAAGCATCACTAGCATTTTATAGTGTACAATCTATGGTAAGAGAATTATGGTGCGGATGGTGTATCAGATATATACATTCTACTGGTGCATCATTTATCTTTATTTTAACATATATACATATTATAAAAGGATTAAATTACTCATACTCATACTTACCTCTATCATGGCTTACAGGAGTGATATTATATTTCATGTGTATAGCTATTGCATTCTTAGGTTATGTATTACCATGGGGTCAAATG…	TTCTAGGTTTTTT-CGCGTT--TTTTCAGGAGAAATCCGTATATCGATGTCTTT--AGATA---------TAACGCTAATGGATTCAACGCCCAGGACTTCCTGACGCTTAGTAACGATTTCTACTTCCAGCAGCCA-TTTTGGTTCAGCTACTAGTTCACTGTCAGCTACCATGTTACGACTTCGCACCGACTG-TTTCTTTTACCTCACGAGTCGATCAGGAAGATTTGATCCTTAAATCTCGTAACCATGCCAACACATAAGAAC--TTA----TAGGGAAGTTAAGGTGCTCAGGGTCTTACCGTCGGGCCGTAGTATTCCACATATTCATGGATAATTCTATTTACTAGGAGTCTCACACTAGCGACAATGGGGAAGTCGTTACACCGTTCATG…	TTCTAGGTTTTTTTCAGGAGAAATCCGTATATCGATGTCTTTGACGCTAATGGATTCAACGCCCAGGACTTCCTGACGCTTAGTAACGATTTCTACTTCCAGCAGCCATTGTTCAGCTACTAGTTCACTGTCAGCTACCATGTTACGACTTCGCACCGACTGTTTTACCTCACGAGTCGACAGGAAGATTTGATCCTTAAATCTCGTAACCATGCCAACACATAAGAACTATAGGGAAGTTAAGGTGCTCAGGGTCTTACCGTCGGGCCGTAGTATTCCACATATTCATGGATAATTCTATTTACTAGGAGTCTCACACTAGCGACAATGGGGAAGTCGTTACACCGTTCATCAGGAGGAGATTACCCACAAGGAATTTCGCTACCTTAGGACCGTTAC…
76	PV839585	AH2297	Leucocytozoon sp.	lACCGEN04	Accipiter gentilis	GAAGATTCTCTCCACACTTCAATTCGTACTTCCACTACCAAAATATTATCTCCTGTTCCAATATTCTAGGGTTTTT-CGCGTT--TTTTCAGGAGAAATCCGTATATCGATGTCTTT--TAATA---------TAACGCTATTGGATTCAACGTCCAGGACTTCCTGACGCTTATTAACGATTTCTACTTCCAGCAGCCA-TTTTGGTTCAGCTACTAGTTCACTGTCAGCTACCATGTTACGACTTCGCACCGACTG-----TTTTACCTCACGAGTCGATCAGGAAGATTTTATCCTTAAATCTCGTAATCATGCCAACACATAAGAAC--TTT----TAGGGAAGTTAAGGTGCTCAGGGTCTTACCGTCGGGCCGTAGTGTTCCACATATTCATG…	ATTGTTTATACAAGATATTCTATAATTACAAATTGTAACCATAAAGCTTTAGGTTTGTATTATTTATGGTTTTCATTTATATTTGGAGTTTATGGTTTTTTATTATCTGTAGCTATTCGTATTGAACTATACTCCACATCATTAAGAATAATTGCTCAAGAAAATGTTAATTTATATAATATGATATTCACAATCCATGGTATAATTATGATATTTTTTAATATAGTACCTGGTTTGTTTGGTGGGTTTGGTAATTATTTCTTACCTATATTATGTGGTTATGGAGATTTAGCTTTTCCTAGATTAAATAGTATATCTTTACTCTTACAGCCTATTGCATTTGGGTTAATAGTGTTATCTACAGTTGCAGAATTTGGTGGAGGTACAGGATGGACTTTA…	TTTATTATATATAGAGTAAATAATATATTAAAATCACATTTATCTACATATCCATCCTTAACAATAATATATGGTACATATTTAAAATATTATTCTGTTGGAATTTTATTTTCATTAAATTTTACTATTTTATTTGTATTTTTATTTTCAATAAGAGAATGTTTCTTTACAACATTTTCATCATTAATGTCAGGTATGTTTAGTCTAATCATATCAGAAGTATTATTATTTATTACATATTTTTGGGGTATTTTTCATTTTACATTATCTCCATATCCTTTATATAATGAAGGTATTATAATTACATCAGGTAGAATGCTAGTCTTAACTATTACTTATATTTTAGCATGTGCATCTTGTTTGACTGCATTATTACAATATTTAATAAATAAAGAAAAA…	ATGAATTATTCTATAATTAATTTAGCTAAAGCACATTTAATTTTTTACCCATGTCCACTTAATTTAAATTTCTTATGGAATTATGGATTTCTTGTAGGAGTAGTATTTACAATTCAAATATTAACTGGTGTATTATTAGCAACTTGCTATACCCCTGAAGCATCATTAGCATTTTATAGTGTACAATCTATGGTAAGAGAATTATGGTGCGGATGGTGTATAAGATATATACATTCGACTGGTGCATCATTTATTTTTATTTTAACATACATACATATATTAAAAGGATTAAATTATTCATATTCATACTTACCTCTTTCTTGGCTTACTGGAGTGATGTTATATTTTATGTGTATAGCCATAGCATTTTTAGGTTATGTATTACCATGGGGTCAAATG…	TTCTAGGGTTTTT-CGCGTT--TTTTCAGGAGAAATCCGTATATCGATGTCTTT--TAATA---------TAACGCTATTGGATTCAACGTCCAGGACTTCCTGACGCTTATTAACGATTTCTACTTCCAGCAGCCA-TTTTGGTTCAGCTACTAGTTCACTGTCAGCTACCATGTTACGACTTCGCACCGACTG-----TTTTACCTCACGAGTCGATCAGGAAGATTTTATCCTTAAATCTCGTAATCATGCCAACACATAAGAAC--TTT----TAGGGAAGTTAAGGTGCTCAGGGTCTTACCGTCGGGCCGTAGTGTTCCACATATTCATGGATTATTCTATTTACTAGGAGTCTCACACTAGCGACAATGGGGAAGTCGTTACACCGTTCATG…	TTCTAGGGTTTTTTCAGGAGAAATCCGTATATCGATGTCTTTAACGCTATTGGATTCAACGTCCAGGACTTCCTGACGCTTATTAACGATTTCTACTTCCAGCAGCCATTGTTCAGCTACTAGTTCACTGTCAGCTACCATGTTACGACTTCGCACCGACTGTTTTACCTCACGAGTCGACAGGAAGATTTTATCCTTAAATCTCGTAATCATGCCAACACATAAGAACTTTAGGGAAGTTAAGGTGCTCAGGGTCTTACCGTCGGGCCGTAGTGTTCCACATATTCATGGATTATTCTATTTACTAGGAGTCTCACACTAGCGACAATGGGGAAGTCGTTACACCGTTCATCAGGAGGAGATTACCCACAAGGAATTTCGCTACCTTAGGACCGTTAC…
77	PP317161		Leucocytozoon sp.	lBUTJAM20	Buteo jamaicensis	--------------------------------CACTACCAAAATATTATCTCCTGTTCCATAATTCTAGGGTTTTT-CGCGTT--TTTTCAGGAGAAATCCGTATATCGATGTCTTT--AAATA---------TTACGCTATTGGATTCAACGTCCAGGACTTCCTGACGCTTAGTAACGATTTCTACTTCCAGCAGCCA-TTTTTGTTCAGCTACTAGTTCACTGTCAGCTACCATGTTACGACTTCGCACCGACTG-TTTCTTTTACCTCACGAGTCGATCAGGAAGATTTAATCCTTAAATCTCGTAACCATGCCAACACATAAGAAC--TTT----TAGGGAAGTTAAGGTGCTCAGGGTCTTACCGTCGGGCCGTAGTGTTCCACATATTCATG…	ATTGTTTACACAAGATATTCTATTATTTCAAATTGTAACCATAAAATATTAGGTTTGTATTATTTATGGTTTGCATTTATATTTGGTATATATGGTTTTGTACTATCTGTTATTATTCGTACCGAATTATACTCCACATCATTACGAATAATAGCACAAGAAAATGTTAATTTATATAATATGATATTTACAATACATGGTATAATTATGATATTTTTTAATATAGTACCAGGTCTATTTGGAGGATTTGGTAATTACTTTTTACCGATATTATGTGGTTATGGAGATTTAGCCTTTCCTAGATTAAATAGTATATCTCTATTACTACAACCTATTGCATTTGGACTAGTATTGTTATCTACAGCAGCAGAATTTGGTGGAGGTACAGGATGGACTTTA…	TTTATTATATATAAAGTAAATAATATTTTAAAATCACATTTATCTTCATATCCATCATTAACAATATTATATGGTACATATTTAAAATATTATTCAGTTGGTATTTTATTTTCACTAAATTTTACTATTTTATTAATATTTGTTTATTCAATTAGAGAATGTTTATTTACTACATTTTCATCACTAATGTCAGGTATGCTCAGCTTAATAATATCAGAAGTATTATTATTTATTACATATTTTTGGGGTATATTACATTTTACATTATCTCCATATCCATTATATAATGAAGGTATAATTTTAACATCAAGTAGAATGTTAGTATTAACTATTACTTTTATTTTAAGTAGTGCATCTTGTTTGACTGTATCACTGCATTATTTAATTTATAAAGAAATA…	TTGAATTATTATATAATAAATATAACCAAAGCACATCTAATTTTTTACCCATGTCCGTTAAATTTAAATTTCTTATGGAATTATGGATTTCTTATAGGAGTAGTCTTTATGATTCAAATTGTAACTGGTGTATTATTAGCAACTTGCTATACTCCAGAAGCATCTCTTGCATTTTATAGTGTACAATCTATGTTAAGGGAACTGTGGTGCGGATGGTGTATTAGATATATACATTCTACAGGTGCATCATTTATATTTATTTTAACATATATACATATAATTAAAGGATTAAATTATTCATATTCATATTTACCTCTATCATGGCTTACTGGAGTAATACTATATTTCATGTGTATAGCTATTGCATTTTTAGGTTATGTTTTACCATGGGGTCAAATG…	TTCTAGGGTTTTT-CGCGTT--TTTTCAGGAGAAATCCGTATATCGATGTCTTT--AAATA---------TTACGCTATTGGATTCAACGTCCAGGACTTCCTGACGCTTAGTAACGATTTCTACTTCCAGCAGCCA-TTTTTGTTCAGCTACTAGTTCACTGTCAGCTACCATGTTACGACTTCGCACCGACTG-TTTCTTTTACCTCACGAGTCGATCAGGAAGATTTAATCCTTAAATCTCGTAACCATGCCAACACATAAGAAC--TTT----TAGGGAAGTTAAGGTGCTCAGGGTCTTACCGTCGGGCCGTAGTGTTCCACATATTCATGGATTATTCTATTTATTAGGAGTCTCACACTAGCGACAATGGGGAAGTCGTTACACCATTCATG…	TTCTAGGGTTTTTTCAGGAGAAATCCGTATATCGATGTCTTTAACGCTATTGGATTCAACGTCCAGGACTTCCTGACGCTTAGTAACGATTTCTACTTCCAGCAGCCATTGTTCAGCTACTAGTTCACTGTCAGCTACCATGTTACGACTTCGCACCGACTGTTTTACCTCACGAGTCGACAGGAAGATTTAATCCTTAAATCTCGTAACCATGCCAACACATAAGAACTTTAGGGAAGTTAAGGTGCTCAGGGTCTTACCGTCGGGCCGTAGTGTTCCACATATTCATGGATTATTCTATTTATTAGGAGTCTCACACTAGCGACAATGGGGAAGTCGTTACACCATTCATCAGGAGGAGATTACCCACAAGGAATTTTGCTACCTTAGGACCGTTAC…
78	PV839582	AH0822	Leucocytozoon sp.	lBUBT3	Buteo buteo	GAAGATTCTCTCCACACTTCAATTCGTACTTCCACTACCAAAATATTATCTCCTGTTCCAAAATTCTAGGGTTTTT-CGCGTT--TTTTCAGGAGAAATCCGTATATCGATGTCTTT--AAATA---------TCACGCTATTGGATTCAACGTCCAGGACTTCCTGACGCTTAGTAACGATTTCTACTTCCAGCAGCCA-TTTTTGTTCAGCTACTAGTTCACTGTCAGCTACCATGTTACGACTTCGCACCGACTG-TTTCTTTTACCTCACGAGTCGATCAGGAAGATTTAATCCTTAAATCTCGTAACCATGCCAACACATAAGAAC--TTT----TAGGGAAGTTAAGGTGCTCAGGGTCTTACCGTCGGGCCGTAGTGTTCCACATATTCATG…	ATTGTTTACACAAGATATTCTATTATTTCAAATTGTAACCATAAAATATTAGGTTTGTATTATTTATGGTTTGCATTTATATTTGGTATATATGGTTTTGTACTATCTGTTATTATTCGTACCGAATTATACTCCACATCATTACGAATAATAGCACAAGAAAATGTTAATTTGTATAATATGATATTTACAATACATGGTATAATTATGATATTTTTTAATATAGTACCAGGTCTGTTTGGAGGATTTGGTAATTACTTTTTACCGATATTATGTGGTTATGGAGATTTAGCCTTTCCTAGATTAAATAGTATATCTCTATTACTACAACCTATTGCATTTGGACTAGTATTGTTATCTACAACAGCAGAATTTGGTGGAGGTACAGGATGGACTTTA…	TTTATTATATATAGAATAAATAATATTTTAAAATCACATTTATCTTCATACCCATCATTAACCATATTATATGGTACATATTTAAAATATTATTCAGTTGGTATTTTATTTTCACTAAATTTTACTATTTTATTAATATTTGTTTATTCAATTAGAGAATGTTTATTTACTACATTTTCATCACTAATGTCAGGTATGCTTAGCTTAATAATATCAGAAGTATTATTATTTATTACATATTTTTGGGGTATATTACATTTTACATTATCTCCATATCCATTATATAATGAAGGTATAATTTTAACATCAAGTAGAATGTTAGTATTAACTATTACTTTTATTTTAAGTAGTGCATCTTGTTTGACTGTATCACTGCATTATTTAATTTATAAAGAAATA…	TTGAATTATTATATAATAAATATAACCAAAGCACATCTAATTTTTTACCCATGCCCGTTAAATTTAAATTTCTTATGGAATTATGGATTTCTTATAGGAGTAGTCTTTATGATTCAAATTGTAACTGGTGTGTTATTAGCAACTTGCTATACTCCAGAAGCATCTCTTGCATTTTATAGTGTACAATCTATGTTAAGGGAACTGTGGTGCGGATGGTGTATTAGATATATACATTCTACAGGTGCATCATTTATATTTATTTTAACATATATACATATAATTAAAGGATTAAATTATTCATATTCATATTTACCTCTATCATGGCTTACTGGAGTAATACTATATTTCATGTGTATAGCTATTGCATTTTTAGGTTATGTTTTACCATGGGGTCAAATG…	TTCTAGGGTTTTT-CGCGTT--TTTTCAGGAGAAATCCGTATATCGATGTCTTT--AAATA---------TCACGCTATTGGATTCAACGTCCAGGACTTCCTGACGCTTAGTAACGATTTCTACTTCCAGCAGCCA-TTTTTGTTCAGCTACTAGTTCACTGTCAGCTACCATGTTACGACTTCGCACCGACTG-TTTCTTTTACCTCACGAGTCGATCAGGAAGATTTAATCCTTAAATCTCGTAACCATGCCAACACATAAGAAC--TTT----TAGGGAAGTTAAGGTGCTCAGGGTCTTACCGTCGGGCCGTAGTGTTCCACATATTCATGGATTATTCTATTTATTAGGAGTCTCACACTAGCGACAATGGGGAAGTCGTTACACCATTCATG…	TTCTAGGGTTTTTTCAGGAGAAATCCGTATATCGATGTCTTTAACGCTATTGGATTCAACGTCCAGGACTTCCTGACGCTTAGTAACGATTTCTACTTCCAGCAGCCATTGTTCAGCTACTAGTTCACTGTCAGCTACCATGTTACGACTTCGCACCGACTGTTTTACCTCACGAGTCGACAGGAAGATTTAATCCTTAAATCTCGTAACCATGCCAACACATAAGAACTTTAGGGAAGTTAAGGTGCTCAGGGTCTTACCGTCGGGCCGTAGTGTTCCACATATTCATGGATTATTCTATTTATTAGGAGTCTCACACTAGCGACAATGGGGAAGTCGTTACACCATTCATCAGGAGGAGATTACCCACAAGGAATTTTGCTACCTTAGGACCGTTAC…
79	PV839578	AH0249	Leucocytozoon sp.	lCIAE09	Circus aeruginosus	GAAGATTCTCTCCACACTTCAATTCGTACTTCCACTACCAAAATATTTTCTCTTGTTCCAATATTCTAGGGTTTTT-CGCGTT--TTTTCAGGAGTAATCCGTAATTCGATGTCTTT--AGGAA---------TTACGCACGTGGATTCAACGTCCAGGACTTCCTGACGTATAGTAACGATTTCTACTTCCAGCATCCA--TTTACTCCAGCTACTAGTTCACCGTCAGCTACCTTGTTACGACTTCGCATCGACTG-----TTTTTCCTTACGAGTCGATCAGGAAGATTCTATCCTTTAATCTCGTAACCATGCCAACACATAAGAAC--TTT----TAGGGAAGTTAAGGTGCTCAGGGTCTTACCGTCGGGCCGTAGTATTCCACATATTCATG…	ATTGTTTATACAAGATATCTTATAATGACAAATTGTAACCATAAAACTCTAGGTTTGTATTATTTATGGTTTTCATTGATATTTGGTATATATGGTTTTATACTATCTGTTGTAATACGCATTGAGTTACATTCAACATCATTAAGAATTATGGCTCAAGAAAATTTAAGTTTATATAATATGATGTTCACAATTCACGGTATAGTTATGATATTTTTCAATATAGTACCTGGTCTATTTGGTGGATTTGGAAATTATTTCTTGCCATTATTATGTGGTAATGGAGATTTAGCTTTTCCTAGATTAAATAGTATATCATTATTTTTACAACCAATAGCATTTGGGTTAATAGTGTTATCTACAGCTGCAGAATTTGGTGGAGGTACAGGATGGACTTTA…	TTTTATAAATATAGAATTAATAATGTATTAAAATCACATTTATCTACATATCCATCACTAACAATATTGTATGGTACATATTTAAAATATTTTTCTGTTGGTATTATATTTTCATTACATTTGACTATATTTTTGATATTTTTATACTCTGTAAGAGAATGTTTTTTAACTACATTTTCATCATTAATGACAAGTATGTTTATTTTAATCATATCAGAAGTATTATTATTTATTACATATTTTTGGGGTATACTTCAATTTATAATATCTCCATATTCTTTATATGATGAAGGTATATTATTTACATCAAATAGAATATTAGTTTTAACCATTACTTATGTTTTAGCATGTGCATCTTGTTTAACTGCTTTATTACAATTCTTAATATATAAAGAAACT…	ATGAATTATTATATAATAAATTTAGCTAAAGCACATTTAATATATTACCCATGTCCATTAAATTTAAATTTTTTATGGAATTATGGATTCCTTGTAGGAGTAGTATTTATGATACAGATATTAACTGGTATATTATTAGCTACTTGTTATACTCCAGAAGCATCACTAGCATTTTATAGTGTACATTCTATGGTAAGAGAATTATGGTGTGGATGGTGTATTAGATATATACACTCTACTGGTGCATCATTTATCTTTATTCTAACATATATACATATAATAAAAGGATTAAATTATTCATATTCATACTTACCTTTATCATGGCTCACTGGAGTGATATTATATTTCATGTGTATAGCAATAGCATTTTTAGGTTATGTATTACCATGGGGTCAAATG…	TTCTAGGGTTTTT-CGCGTT--TTTTCAGGAGTAATCCGTAATTCGATGTCTTT--AGGAA---------TTACGCACGTGGATTCAACGTCCAGGACTTCCTGACGTATAGTAACGATTTCTACTTCCAGCATCCA--TTTACTCCAGCTACTAGTTCACCGTCAGCTACCTTGTTACGACTTCGCATCGACTG-----TTTTTCCTTACGAGTCGATCAGGAAGATTCTATCCTTTAATCTCGTAACCATGCCAACACATAAGAAC--TTT----TAGGGAAGTTAAGGTGCTCAGGGTCTTACCGTCGGGCCGTAGTATTCCACATATTCATGGATTATTCTATTTACTAAGAGTCTCACACTAGCGACAATGGGGAAGTCGTTACATCATTCATG…	TTCTAGGGTTTTTTCAGGAGTAATCCGTAATTCGATGTCTTTGACGCACGTGGATTCAACGTCCAGGACTTCCTGACGTATAGTAACGATTTCTACTTCCAGCATCCATTCTCCAGCTACTAGTTCACCGTCAGCTACCTTGTTACGACTTCGCATCGACTGTTTTTCCTTACGAGTCGACAGGAAGATTCTATCCTTTAATCTCGTAACCATGCCAACACATAAGAACTTTAGGGAAGTTAAGGTGCTCAGGGTCTTACCGTCGGGCCGTAGTATTCCACATATTCATGGATTATTCTATTTACTAAGAGTCTCACACTAGCGACAATGGGGAAGTCGTTACATCATTCATCAGGAGGAGATTACCCACAAGGAATTTCGCTACCTTAGGACCGTTAC…
80	PV839576	AH0236	Leucocytozoon sp.	lBUTBUT03	Buteo buteo	GAAGATTCTCTCCACACTTTAATTCGTACTTCCACTACCAAAATATTATCTCCTGTTCCAACATTCTAGGTTTTTT-CGCGTT--TTTTCAGGAGAAATCCGTATATCGATGTCTTT--TAATA---------TTACGCTATTGGATTCAACGTCCAGGACTTCCTGACGCTTAGTAACGATTTCTACTTCCAGCAGCCA-TTTT-GTTCAGCTACTAGTTCACTGTCAGCTACCATGTTACGACTTCGCACCGACTGTTTTCTTTTACCTCACGAGTCGATCAGGAAGATTTAATCCTTAAATCTCGTAACCATGCCAACACATAAGAAC--TTT----TAGGGAAGTTAAGGTGCTCAGGGTCTTACCGTCGGGCCGTAGCGTTCCACATATTCATG…	ATTGTTTTATCAAGATATGCTATAATTACTAATTGCAACCATAAAACATTAGGTTTATATTACTTATGGTTTTCACTTTTATTCGGTTTATATGGTTTCTTATTTTCTGTTTTAATTCGTATAGAACTATATTCTTCTTCAGTCAGAATCATTGCACAAGAAAATGTAAATCTATATAATATGTTATTTACAATCCATGGTATAATCATGATATTCTTTAATATAATGCCTGGATTATTTGGTGGATTTGGAAATTATTTTCTACCAATACTATGTGGAAATCCAGAATTAGCCTATCCTAGAATAAATAGTATATCTCTACTATTACAACCTATTGCATTTATACTAGTAATGTTATCTACAGCTGCAGAATTTGGTGGAGGAACAGGATGGACTTTA…	TTTTTTGTATTTCAAGTAAATCATAATGTCAAAGCACATTTAGTCGCATATCCATCCATCGCATCATTGTACGCTTCATCTTTAAAATATTATTCAGTTGGTATTTTATTCTCATTAAATCCTATGATTTTTTTAGTATTTGTATATTCTATTAGAGAATGCATTTTTACTACATTTTCTTCATTAATTACTGGTATGTTAAGTCTAATAATCTCAGAAGCATTATTATTCATAACATATTTCTGGGGTATATTTCATTTTTCATTATCTCCATATCCTTTATATACCGAAGGTATAATACTTACATCTTCTAGAATGTTAATTTTAACTGTTACTTGTATTCTAGCTAGTGCGTCTTGTATGACTGCATGTTTACAATATTTGGTAGAAAAAGGAATG…	ACGAATTACAATGGAATGAATTTAGTTAAATCACATTTAGTCTTCTACCCATGTCCAGCAAATATAAATTTCTTATGGAACTATGGATTCATATTAGGTGTAGTATTTTTTATTCAAATCATAACTGGTGTTTTCTTAGCAACTCAATACTCTCCAGACTTATATAACGCATATTATAGTGTACAATTTATATTAAGAGAATTATGGGCAGGATGGTGTTTTAGATATATGCACTCCACTGGTGCATCCTTTATATTTATTCTAACATACTTACATATGATAAAAGGATTAAATTATTCATATTCTTATTTACCAATATCATGGATTACTGGTATAATGATATTCCTAGTCTCTGTAGTTACTGCATTCTTAGGTTATGTATTACCATGGGGTCAAATG…	TTCTAGGTTTTTT-CGCGTT--TTTTCAGGAGAAATCCGTATATCGATGTCTTT--TAATA---------TTACGCTATTGGATTCAACGTCCAGGACTTCCTGACGCTTAGTAACGATTTCTACTTCCAGCAGCCA-TTTT-GTTCAGCTACTAGTTCACTGTCAGCTACCATGTTACGACTTCGCACCGACTGTTTTCTTTTACCTCACGAGTCGATCAGGAAGATTTAATCCTTAAATCTCGTAACCATGCCAACACATAAGAAC--TTT----TAGGGAAGTTAAGGTGCTCAGGGTCTTACCGTCGGGCCGTAGCGTTCCACATATTCATGGATAATTCTATTTATTAGGAGTCTCACACTAGCGACAATGGGGAAGTCGTTACACCGTTCATG…	TTCTAGGTTTTTTTCAGGAGAAATCCGTATATCGATGTCTTTAACGCTATTGGATTCAACGTCCAGGACTTCCTGACGCTTAGTAACGATTTCTACTTCCAGCAGCCATTGTTCAGCTACTAGTTCACTGTCAGCTACCATGTTACGACTTCGCACCGACTGTTTTACCTCACGAGTCGACAGGAAGATTTAATCCTTAAATCTCGTAACCATGCCAACACATAAGAACTTTAGGGAAGTTAAGGTGCTCAGGGTCTTACCGTCGGGCCGTAGCGTTCCACATATTCATGGATAATTCTATTTATTAGGAGTCTCACACTAGCGACAATGGGGAAGTCGTTACACCGTTCATCAGGAGGAGATTACCCACAAGGAATTTTGCTACCTTAGGACCGTTAC…
81	PV839573	AH0215	Leucocytozoon sp.	lCIAE03	Circus aeruginosus	GAAGATTCTCTCCACACTTTAATTCGTACTTCCACTACCAAAATATTATCTCCTGTTCCAACATTCTAGGTTTTTT-CGCGTT--TTTTCAGGAGAAATCCGTATATCGATGTCTTT--AAATA---------TTACGCTATTGGATTCAACGTCCAGGACTTCCTGACGCTTAGTAACGATTTCTACTTCCAGCAGCCA-TTTT-GTTCAGCTACTAGTTCACTGTCAGCTACCATGTTACGACTTCGCACCGACTGTTTTCTTTTACCTCACGAGTCGATCAGGAAGATTTAATCCTTAAATCTCGTAACCATGCCAACACATAAGAAC--TTT----TAGGGAAGTTAAGGTGCTCAGGGTCTTACCGTCGGGCCGTAGCGTTCCACATATTCATG…	ATTGTTTTCTCAAGATATGCTATAATTACTAATTGCAACCATAAAACATTAGGTTTATATTACTTATGGTTTTCACTTCTATTCGGTTTATACGGTTTCTTATTTTCTGTTCTAATTCGTATAGAGCTATACTCATCTTCAGTCAGAATCATTGCACAAGAAAATGTTAATCTATATAATATGTTATTTACAATCCATGGTATAATCATGATATTCTTTAATATTATGCCTGGATTATTTGGTGGATTTGGAAATTATTTTCTACCAGTACTATGTGGAAATCCAGAATTAGCCTATCCTAGAATAAATAGTATATCTCTTCTATTACAACCTATTGCATTTATACTAGTAATGTTATCTACAGCAGCAGAATTCGGTGGAGGCACTGGATGGACTTTA…	TTTTTTGCATTTAAAGTTAATAATAATGTTAAAGCACATTTGGTTGCATACCCATCTCTGGCATCATTATATGCTTCATCTTTAAAATATTATTCCGCTGGTATTTTATTTTCATTAAATCCTATGATTTTTTTAGTATTTGTATACTCTATTAGAGAATGCATCTTTACTACATTTTCTTCATTAATAACTGGTATGTTAAGTCTAATTATTTCAGAAGCATTATTATTCATTACATATTTCTGGGGTATATTTCATTTTGCATTATCTCCATTTCCTTTATATACCGAAGGTATTGTATATACATCATCTAGAATGTTAATTCTAACTATTACTTGTATTTTAGCCAGTGCGTCTTGTATGACTGCATGTTTACAATATTTGGTAGAAAAAGGAATG…	ATGAATTACAATGTAATTAATTTAGTTAAAGCACATTTAATCTTTTACCCATGTCCAGTTAATTTAAATTTCTTATGGAACTATGGATTCTTACTAGGTGTAGTATTTTTTATTCAAATCGTAACTGGTGTTTTATTAGCAACTCAATATTCTCCAGATGTATCTCACGCATATTATAGTGTACAATTTATATTAAGAGAGTTATGGGCAGGATGGTGTTTTAGATACATGCACTCCACTGGTGCATCATTTATATTTATTCTAACATACCTACATATACTAAAAGGATTAAATTATTCATATTCTTATTTACCATTATCATGGATTACTGGAATAATTATATTTCTAATATCTATAGTAACTGCATTCTTAGGTTATGTACTACCATGGGGTCAAATG…	TTCTAGGTTTTTT-CGCGTT--TTTTCAGGAGAAATCCGTATATCGATGTCTTT--AAATA---------TTACGCTATTGGATTCAACGTCCAGGACTTCCTGACGCTTAGTAACGATTTCTACTTCCAGCAGCCA-TTTT-GTTCAGCTACTAGTTCACTGTCAGCTACCATGTTACGACTTCGCACCGACTGTTTTCTTTTACCTCACGAGTCGATCAGGAAGATTTAATCCTTAAATCTCGTAACCATGCCAACACATAAGAAC--TTT----TAGGGAAGTTAAGGTGCTCAGGGTCTTACCGTCGGGCCGTAGCGTTCCACATATTCATGGATAATTCTATTTATTAGGAGTCTCACACTAGCGACAATGGGGAAGTCGTTACACCGTTCATG…	TTCTAGGTTTTTTTCAGGAGAAATCCGTATATCGATGTCTTTAACGCTATTGGATTCAACGTCCAGGACTTCCTGACGCTTAGTAACGATTTCTACTTCCAGCAGCCATTGTTCAGCTACTAGTTCACTGTCAGCTACCATGTTACGACTTCGCACCGACTGTTTTACCTCACGAGTCGACAGGAAGATTTAATCCTTAAATCTCGTAACCATGCCAACACATAAGAACTTTAGGGAAGTTAAGGTGCTCAGGGTCTTACCGTCGGGCCGTAGCGTTCCACATATTCATGGATAATTCTATTTATTAGGAGTCTCACACTAGCGACAATGGGGAAGTCGTTACACCGTTCATCAGGAGGAGATTACCCACAAGGAATTTTGCTACCTTAGGACCGTTAC…
82	PV839586	AH2325	Leucocytozoon sp.	lACCGEN07	Accipiter gentilis	GAAGATTCTCTCCACACTTCAATTCGTACTTCCACTACCAAAATATTCTCTCCTGTTCCAACATTCTAGGTTTTTT-CGCGTT--TTTTCAGGAGAAATCCGTATATCGATGTCTTT--AAATA---------TAACGCTATTGGATTCAACGTCCAGGACTTCCTGACGCTTAGTAACGATTTCTACTTCCAGCAGCCA-TTTT-GTTCAGCTACTAGTTCACTGTCAGCTACCATGTTACGACTTCGCACCGACTGTTTTCTTTTACCTCACGAGTCGATCAGGAAGATTTAATCCTTAAATCTCGTAACCATGCCAACACATAAGAAC--TTT----TAGGGAAGTTAAGGTGCTCAGGGTCTTACCGTCGGGCCGTAGCGTTCCACATATTCATG…	ATTGTTTTTTCAAGATATGCTATAATAACAAACTGTAACCATAAAACATTAGGTTTATATTACTTATGGTTTTCTCTCTTATTTGGTTTATATGGCTTCTTGTTTTCTGTTCTTATTCGTATAGAACTATATTCCTCTTCTGTAAGAATAATTGCTCAAGAAAACGTAAATCTATATAATATGCTATTTACAATTCATGGTATAATTATGATATTCTTTAATATTATGCCTGGATTATTCGGTGGATTTGGTAATTATTTCTTACCTATTTTATGTGGATATCCAGAATTAGCTTATCCTAGAATTAATAGTATCTCTTTATTACTACAACCTATTGCATTTTTATTAGTTATGTTATCTACAGCAGCAGAATTTGGAGGTGGTACTGGATGGACTTTA…	TTTTTTGTATTTCTAGTAAATCATAATGTTAAAGCACATTTAGTAGCATACCCATCTATTGCATCATTATATGGTTCATCTTTAAAATATTTTACAGCTGGTATCTTATTTTCATTAAATCCTATGATTTTCTTAATATTTGTATACTCTATTAGAGAATGTATCTTTACTACATTTTCTTCATTAATTACAGGTATGTTAAGTTTAATTATTTCCGAAGCATTATTATTTATTACATATTTCTGGGGTATACTCCATTTTTCATTATCTCCATATCCATTATATACCGAAGGTATTGTGTATACATCTTCAAGAATGTTAATTTTAACTATTACATGTATACTAGCTAGTGCATCTTGTATGACTGCATGTTTACAATATTTAGTAGAAAAAGGTATG…	ATGAATTTCAATGTAGTAAATTTAGTAAAATCACATCTAATATTCTACCCATGTCCAGTTAATTTAAATTTCTTATGGAACTATGGATTCCTCTTAGGAATAGTATTTTTTATTCAAATTTTAACTGGTGTATTATTAGCAACTCAATATTCACCAGATATATCTAGCGCATATTATAGTGTTCAGTATATATTAAGAGAATTATGGGCTGGATGGTGTTTCAGATATATGCACTCTGCTGGAGCATCCTTTATATTTATTCTAACATATTTACATATACTAAAAGGATTGAATTATTCATACTCTTACTTACCATTATCATGGATCACTGGAATAATAATATTTCTAATATCTATAGTTACTGCCTTCTTAGGATATGTACTACCATGGGGTCAAATG…	TTCTAGGTTTTTT-CGCGTT--TTTTCAGGAGAAATCCGTATATCGATGTCTTT--AAATA---------TAACGCTATTGGATTCAACGTCCAGGACTTCCTGACGCTTAGTAACGATTTCTACTTCCAGCAGCCA-TTTT-GTTCAGCTACTAGTTCACTGTCAGCTACCATGTTACGACTTCGCACCGACTGTTTTCTTTTACCTCACGAGTCGATCAGGAAGATTTAATCCTTAAATCTCGTAACCATGCCAACACATAAGAAC--TTT----TAGGGAAGTTAAGGTGCTCAGGGTCTTACCGTCGGGCCGTAGCGTTCCACATATTCATGGATAATTCTATTTATTAGGAGTCTCACACTAGCGACAATGGGGAAGTCGTTACACCGTTCATG…	TTCTAGGTTTTTTTCAGGAGAAATCCGTATATCGATGTCTTTAACGCTATTGGATTCAACGTCCAGGACTTCCTGACGCTTAGTAACGATTTCTACTTCCAGCAGCCATTGTTCAGCTACTAGTTCACTGTCAGCTACCATGTTACGACTTCGCACCGACTGTTTTACCTCACGAGTCGACAGGAAGATTTAATCCTTAAATCTCGTAACCATGCCAACACATAAGAACTTTAGGGAAGTTAAGGTGCTCAGGGTCTTACCGTCGGGCCGTAGCGTTCCACATATTCATGGATAATTCTATTTATTAGGAGTCTCACACTAGCGACAATGGGGAAGTCGTTACACCGTTCATCAGGAGGAGATTACCCACAAGGAATTTTGCTACCTTAGGACCGTTAC…
83	AB299369		Leucocytozoon sabrazesi	lGALLUS08	Gallus domesticus	GAGGATTCTCTCCACACTTCAATTCGTACTTCCACTACCAGAATATTCTCTCATGTTCCAA-ATTCTAGGTTTTTT-CGCGTT--TTTTCAGGAGAAATCCGTATATCGATGACTTT--AAA-----------GTACGCTATTGGATTCAACGTCCAGGACTTCCTGACGCTTAGTAACGATTTCTACTTCCAGCATCCA-TTT--GTTCAGCTACTAGTTCACTGTCAGCTACCATGTTACGACTTCGCACCGACTG-----TTTTACCTCACGAGTCGATCAGGAAGATTTCATCCTTAAATCTCGTAACCATGCCAACACATAAGAAC---TT----TAGGGAAGTTAAGGTGCTCAGGGTCTTACCGTCGGGCCGTAATATTCCACATATTCATG…	ATTGTTTTATTTAGATATGCAATAATAACAAATTGTAACCATAAAGTTTTAGGTTTATATTATTTATGGTTTTCATTCATATTTGGTGTTTATGGTTTCTTATTATCAATTATAATTAGAACTGAATTATATTCATCATCTTTAAGAATTATTGCTCAAGAAAACATTAATTTATATAACATGATATTCACTGTTCACGGTATTATTATGATCTTCTTCAATGTAATGCCTGGACTATTTGGTGGATTCGGTAATTACTTCTTACCAATATTATGTGGATTTGCAGAATTAGCATATCCTAGATTAAATAGTATATCTTTATTATTACAACCAGTTGCATTCGGATTAATCGTTTTATCTACAGCTGCTGAATTCGGTGGAGGAACTGGATGGACTTTA…	TTCTTTATTTTTGGATTCAACACAACTGTAAAAGCACACTTATCTAGTTATCCAAGTATTACATCATTATATGCTACATCTTTAAAATACTTTTCAGTTGGAATATTATTCTCATTAAATTTAATTACATTATTAATATTCTTATACTCAATTAGAGAATGTTTATACTCAACATTTTCTTCATTAGTTTCTGGTATGTTTAGTTTAATTATATCAGAAGCATTATTATTCATAACTTACTTCTGGGGTATATTCCATTTTATTCTATCACCTTATCCATTAAGTAATGAAGGTATAGTAACTACATCATGTAGAATGTTAATACTAACCATAACATTTATATTAGCTAGTGCATCTTGTATGACAGCATGCGTTCAATATCTAATTGATAAAGGAATG…	ATGAATTATAATGTTATAAACTTAGCTAAAGCACATCTAATATACTACCCTTGCCCTTTAAATATCAATTTCTTATGGAATTATGGATTCTTATTAGGAATAATATTCTTTATTCAAATCTTAACTGGTGTATTATTAGCTACTGCATATACTCCAGAAATATCTCACGCATACTATAGCGTTCAACATATATTAAGAGAATTATGGAGTGGATGGTGCTTCAGATATTTACACTCTACTGGTGCATCATTTGTATTTATCCTTGCATACTTACATATATTAAGAGGATTAAATTATTCTTATTCATACTTACCTTTAACATGGAATACTGGACTAATAATATTCTTAATTTCTATTATGACTGCTTTCATGGGATATGTATTACCATGGGGTCAAATG…	TTCTAGGTTTTTT-CGCGTT--TTTTCAGGAGAAATCCGTATATCGATGACTTT--AAA-----------GTACGCTATTGGATTCAACGTCCAGGACTTCCTGACGCTTAGTAACGATTTCTACTTCCAGCATCCA-TTT--GTTCAGCTACTAGTTCACTGTCAGCTACCATGTTACGACTTCGCACCGACTG-----TTTTACCTCACGAGTCGATCAGGAAGATTTCATCCTTAAATCTCGTAACCATGCCAACACATAAGAAC---TT----TAGGGAAGTTAAGGTGCTCAGGGTCTTACCGTCGGGCCGTAATATTCCACATATTCATGGATAATTCTATTTATTTGGAGACTCATACTAGCGACAATGGGGAAGTCGTTACACCATTCATG…	TTCTAGGTTTTTTTCAGGAGAAATCCGTATATCGATGACTTTAACGCTATTGGATTCAACGTCCAGGACTTCCTGACGCTTAGTAACGATTTCTACTTCCAGCATCCATTGTTCAGCTACTAGTTCACTGTCAGCTACCATGTTACGACTTCGCACCGACTGTTTTACCTCACGAGTCGACAGGAAGATTTCATCCTTAAATCTCGTAACCATGCCAACACATAAGAACTTTAGGGAAGTTAAGGTGCTCAGGGTCTTACCGTCGGGCCGTAATATTCCACATATTCATGGATAATTCTATTTATTTGGAGACTCATACTAGCGACAATGGGGAAGTCGTTACACCATTCATCAGGTGGAATTTACCCACAAGGAATTTCGCTACCTTAGGACCGTTAC…
84	FJ168563		Leucocytozoon majoris	lZOLEU02	Zonotrichia leucophrys	GAGGATTCTCTCCACACTTCAATTCGTACTTCCACTACCAGAATATTCTCTTTTGTTCCAA-ATTCTAGGTTTTTT-CGCATT--TTTTCAGGAGAAATCCGTATATCGATGATTTT--TA------------AACCGCTATTGGATTCAACGTCCAGGACTTCCTGACGCTTAGTAACGATTTCTACTTCCAGCAGCCA-TTTTGGTTCAGCTACTAGTTCACTGTCAGCTACCATGTTACGACTTCGCACCGACTG-----TTTTACCTCACGAGTCGATCAGGAAGATTTAATCCTTAAATCTCGTAACCATGCCAACACATAAGAAC--TTT----TAGGGAAGTTAAGGTGCTCAGGGTCTTACCGTCGGGCCGTAGTATTCCACATATTCATG…	ATTGTTTTTAATAGATATGCTATAATGACTAACTGTAACCATAAAGTTTTAGGATTATACTACTTATGGATTTCATCAGTATTCGGGTTTTATGGTTTCTTATTATCTGTCATAATACGTACTGAATTATATTCTGCATCATTTAGAATTATTCCTCAAGAAAACGTTAATTTCTATAATATGGTATTCACTATCCATGGTATTATAATGATCTTCTTCAATATAATGCCTGGATTAATGGGTGCTTTTGGTAATTATTTCTTACCAATATTATGTGGTTCTGCCGAATTAGCTTATCCTAGATTAAATAGTATATCTTTACTCTTACAACCTATTGCATTTGGGTTAATTGTTTTATCTACAGCAGCAGAATTTAGTGGAGGTACTGGATGGACATTA…	TTTTTTGTATTTAGAGTTAATAATAATGTAAGAGCACATTTAGCTAGTTATCCTTCTTTAACATCATTATATGCATCATCTTTAAAATATTTTTCTGTTGGTATTTTATTTTCTTTAAATGTTATTACTTTATTAATATTTGTATACTCCATTAGAGAAAGTTTATTTTCTACATTTTCATCATTATTAACTAATATGTTAAGCTTTATTATCTCAGAAGCATTATTATTTATTACATATTTCTGGGGTATATATCATTTTACATTATCACCATATCCTCTATATAGTGAAGGAATAGTATTAACATCATCTAGAATGTTAATTTTAACAATAACATTTATATTAGCAAGTGCATCTTGTATGACTGCATGTGTACAATTTCTAATAGATAAAGGAATG…	GCGAATTATTATGTAATTAATTTAGTTAAAGGACACCTAATTTATTATCCATGTCCAATGAATATTAATTTCTTATGGAATTATGGATTTTTATTAGGTATAGTGTTCTTTATCCAAATTCTTACAGGTGTACTCTTAGCAACTTGTTATACACCAGAAGTCTCTTATGCATATTATAGTGTACAACATATCTTAAGAGAATTATGGAGTGGATGGTGTTTTAGATACTTACACTCAACAGGTGCATCTTTTGTATTTATATTAACATATCTACATATACTAAGAGGTTTAAATTACTCTTTCTCTTACTTACCTTTATCATGGATAAGTGGTTTAATAATATTCTTAATATTTATTGTAACTGCTTTTATGGGTTATGTCTTACCATGGGGTCAAATG…	TTCTAGGTTTTTT-CGCATT--TTTTCAGGAGAAATCCGTATATCGATGATTTT--TA------------AACCGCTATTGGATTCAACGTCCAGGACTTCCTGACGCTTAGTAACGATTTCTACTTCCAGCAGCCA-TTTTGGTTCAGCTACTAGTTCACTGTCAGCTACCATGTTACGACTTCGCACCGACTG-----TTTTACCTCACGAGTCGATCAGGAAGATTTAATCCTTAAATCTCGTAACCATGCCAACACATAAGAAC--TTT----TAGGGAAGTTAAGGTGCTCAGGGTCTTACCGTCGGGCCGTAGTATTCCACATATTCATGGATAATTCTATTTATTAGGAGCCTCATACTAGCGACAATGTGGAAGTCGTTACATCATTCATG…	TTCTAGGTTTTTTTCAGGAGAAATCCGTATATCGATGATTTTACCGCTATTGGATTCAACGTCCAGGACTTCCTGACGCTTAGTAACGATTTCTACTTCCAGCAGCCATTGTTCAGCTACTAGTTCACTGTCAGCTACCATGTTACGACTTCGCACCGACTGTTTTACCTCACGAGTCGACAGGAAGATTTAATCCTTAAATCTCGTAACCATGCCAACACATAAGAACTTTAGGGAAGTTAAGGTGCTCAGGGTCTTACCGTCGGGCCGTAGTATTCCACATATTCATGGATAATTCTATTTATTAGGAGCCTCATACTAGCGACAATGTGGAAGTCGTTACATCATTCATCAGGAGGTATTTATCCACAAGGAATTTTGCTACCTTAGGACCGTTAC…
85	OQ915111		Leucocytozoon cariamae	lCARCRI01	Cariama cristata	-----------------------------------------------ATCTTTTGTTCCAC-ATTCTAGGTTTTTCGCATATT--TTTTCAGGAGAAATCCGTATATCGATGATTTTATAGAA----------TAATGCTATTGGATTCAACGTCCAGGACTTCCTGACGCTTAGTAACGATTTCTACTTCCAGCAGCCA-GTTTTGTTCAGCTACAAGTTCACTGTCAGCTACCATGTTACGACTTCGCACCGACTG-----TTTTACCTCACGAGTCGATCAGGAAGATTTAATCCTTAAATCTCGTAACCATGCCAACACATAAGAAC--TTT----TAGGGAAGTTAAGGTGCTCAGGGTCTTACCGTCGGGCCGTAGTATTCCACATATTCATG…	TTTGTTTTTAATAGATATGCTATAATGACTAACTGTAACCATAAAGTTTTAGGATTATATTATTTATGGATTTCATCAGTATTTGGTTTTTATGGTTTCTTACTATCTGTCATAATACGTACTGAATTATACTCAGCATCATTTAGAATAATTCCTCAAGAAAACGTAAATTTCTATAATATGGTATTCACTATCCATGGTATTATAATGATCTTCTTCAATATAATGCCTGGATTAATTGGTGCATTCGGTAATTATTTTTTACCAATATTATGTGGATCTGCTGAATTAGCTTATCCTAGATTAAATAGTATATCTTTACTCTTACAACCAATTGCATTTGGATTAATAGTTTTATCTACAGCAGCAGAATTTAGTGGAGGTACTGGATGGACTTTA…	TTATTTATATTTAGAGTTAATAATAATGTAAGAGCACATTTAGCTAGTTATCCTTCTTTAACTTCATTATATGCATCATCTTTAAAATATTTTTCTGTTGGTATTTTATTTTCTTTCAATGTCATTACTTTATTAATATTTGTATTTTCTATTAGAGAAAGTTTATATTCTACATTTTCATCATTACTAACAAATATGTTTAGTTTTATAATCTCAGAAGCATTGTTATTTATTACATATTTCTGGGGTTTATTTAATTTTACATTATCTCCATATCCTTTAAATACTGAAGGAATAGTTCTAACATCATCTAGAATGTTAATTTTAACAATAACATTTATTTTAGCAAGTGCATCTTGTATGACTGCATGTGTACAATTCTTAATAGATAAAGGAATG…	GCGAATTATTATGTAACTAATTTGATAAAAGGACACTTAATTTATTATCCATGTCCATTGAATATTAATTTCTTATGGAATTATGGATTTTTATTAGGTATAGTCTTCTTTATTCAAATTGTTACTGGTATATTATTAGCAACTTGCTATACACCTGAAGTACATTATGCATATTATAGCGTACAACATATCATAAGAGAATTATGGAGTGGATGGTGTTTTAGATATTTACATTCAACAGGTGCATCATTTGTATTTATATTAACATACTTACATATCTTAAGAGGATTAAATTATTCTTTTACTTATTTACCTCTATCATGGATTAGTGGTTTAGTAATATTTTTTATATTTATTGTAACTGCTTTTATGGGATATGTCCTACCATGGGGTCAAATG…	TTCTAGGTTTTTCGCATATT--TTTTCAGGAGAAATCCGTATATCGATGATTTTATAGAA----------TAATGCTATTGGATTCAACGTCCAGGACTTCCTGACGCTTAGTAACGATTTCTACTTCCAGCAGCCA-GTTTTGTTCAGCTACAAGTTCACTGTCAGCTACCATGTTACGACTTCGCACCGACTG-----TTTTACCTCACGAGTCGATCAGGAAGATTTAATCCTTAAATCTCGTAACCATGCCAACACATAAGAAC--TTT----TAGGGAAGTTAAGGTGCTCAGGGTCTTACCGTCGGGCCGTAGTATTCCACATATTCATGGATAATTCTATTTATTAGGAGCCTCATACTAGCGACAATGTGGAAGTCGTTACATCTTTCATG…	TTCTAGGTTTTCTTCAGGAGAAATCCGTATATCGATGATTTTGATGCTATTGGATTCAACGTCCAGGACTTCCTGACGCTTAGTAACGATTTCTACTTCCAGCAGCCATTGTTCAGCTACAAGTTCACTGTCAGCTACCATGTTACGACTTCGCACCGACTGTTTTACCTCACGAGTCGACAGGAAGATTTAATCCTTAAATCTCGTAACCATGCCAACACATAAGAACTTTAGGGAAGTTAAGGTGCTCAGGGTCTTACCGTCGGGCCGTAGTATTCCACATATTCATGGATAATTCTATTTATTAGGAGCCTCATACTAGCGACAATGTGGAAGTCGTTACATCTTTCATCAGGAGGTATTTATCCACAATGAATTTTGCTACCTTAGGACCGTTAC…
86	FJ168564		Leucocytozoon cf. fringillinarum	lCB1	Pipilo chlorurus	GAGGATTCTCTCCACACTTCAATTCGTACTTCCACTACCAGAATATTCTCTTTTGTTCCAA-ATTCTAGGTTTTTT-CGCGTT--TTTTCAGGAGAAATCCGTATATCGATGATTTT--TAAA----------CCACGCTATTGGATTCAACGTCCAGGACTTCCTGACGTTTAGTAACGATTTCTACTTCCAGCAGCCA-TTTTGGTTCAGCTACTAGTTCACTGTCAGCTACCATGTTACGACTTCGCACCGACTG-----TTTTACCTCACGAGTCGATCAGGAAGATTTAATCCTTAAATCTCGTAACCATGCCAACACATAAGAAC--TTT----TAGGGAAGTTAAGGTGCTCAGGGTCTTACCGTCGGGCCGTAGTATTCCACATATTCATG…	ATTGTTTTTAATAGATATGCTATAATAACTAACTGTAATCATAAAGTATTAGGATTATACTACTTATGGATTGCTTCTGTATTTGGTTTCTATGGTTTCATCTTATCTGTTATTATTCGTACTGAATTATACTCTGCATCATTTAGAATTATTCCTCAAGAAAATGTTAACTTCTATAATATGGTATTCACTATCCATGGTATTATAATGATTTTCTTCAATATAATGCCTGGATTAATGGGTGCTTATGGTAATTATTTCTTACCAATATTATGTGGTTCTCCAGAATTAGCTTTCCCTAGATTAAACAGTATATCTTTACTATTACAACCTATTGCATTTGCATTAATAGTTTTATCTACAGCAGCCGAATTTAGTGGTGGTACTGGATGGACTTTA…	TTTTTTGTATTTAGAGTTAATAATAATGTAAAAGCACATTTAGCTAGTTATCCTTCTATTACATCATTATATGCATCATCTTTAAAATACTTTTCTGTTGGATTTTTATTTTCTTTTAATGTCTTAACTCTTGTAGTATTCTTATTTTCTATCAGAGAAAGTTTATTCTCTACATTTTCATCACTAGTAACTAGTATGTTAAGTTTCATTATCTCAGAAGCATTATTATTTATTACATATTTCTGGGGTATATTTCATTTTACATTATCTCCATATCCTTTATATAGTGAAGGTATAGTATTAACTTCATCTAGAATGTTAATTTTAACTATAACTTTTATTTTAGCTAGTGCATCTTGTATGACAGCATGTGTACAATTCTTAATAGATAAAGGAATG…	ATGAATTATTACGTAATGAATTTAGTAAAAGGACACTTAATATATTATCCATGTCCATTAAATATTAATTTCTTATGGAATTATGGATTCTTATTAGGTATTGTCTTCTTTATTCAAATTCTTACTGGTGTATTATTAGCAACATGTTATACTCCAGAAGTATCTTATGCATATTATAGTATTCAACATATCTTAAGAGAACTATGGAGTGGATGGTGTTTTAGATACTTACATTCTACCGGTGCATCTTTTGTATTTATCTTAACATACCTACATATATTAAGAGGATTAAACTATTCATTCTCTTACTTACCTTTATCATGGTATAGTGGTTTAATTATATTCTTAATCTTTATTGTAACTGCTTTTATGGGTTACGTTTTACCATGGGGACAAATG…	TTCTAGGTTTTTT-CGCGTT--TTTTCAGGAGAAATCCGTATATCGATGATTTT--TAAA----------CCACGCTATTGGATTCAACGTCCAGGACTTCCTGACGTTTAGTAACGATTTCTACTTCCAGCAGCCA-TTTTGGTTCAGCTACTAGTTCACTGTCAGCTACCATGTTACGACTTCGCACCGACTG-----TTTTACCTCACGAGTCGATCAGGAAGATTTAATCCTTAAATCTCGTAACCATGCCAACACATAAGAAC--TTT----TAGGGAAGTTAAGGTGCTCAGGGTCTTACCGTCGGGCCGTAGTATTCCACATATTCATGGATAATTCTATTTATTAGGAGCCTCATACTAGCGACAATGTGGAAGTCGTTACATCATTCATG…	TTCTAGGTTTTTTTCAGGAGAAATCCGTATATCGATGATTTTAACGCTATTGGATTCAACGTCCAGGACTTCCTGACGTTTAGTAACGATTTCTACTTCCAGCAGCCATTGTTCAGCTACTAGTTCACTGTCAGCTACCATGTTACGACTTCGCACCGACTGTTTTACCTCACGAGTCGACAGGAAGATTTAATCCTTAAATCTCGTAACCATGCCAACACATAAGAACTTTAGGGAAGTTAAGGTGCTCAGGGTCTTACCGTCGGGCCGTAGTATTCCACATATTCATGGATAATTCTATTTATTAGGAGCCTCATACTAGCGACAATGTGGAAGTCGTTACATCATTCATCAGGAGGTATTTATCCACAAGGAATTTCGCTACCTTAGGACCGTTAC…
87	KT162003		Leucocytozoon sp.	lTFUS12	Arremon brunneinucha	GAGGATTCTCTCCACACTTCAATTCGTACTTCCACTACCAGAACATTCTCTTTTGTTCCGA-ATTCTAGGTTTTTT-CGCGTT--TTTTCAGGAGAAATCCGTATATCGATGATTTT--TAAA----------CCACGCTATTGGATTCAACGTCCAGGACTTCCTGACGTTTAGTAACGATTTCTACTTCCAGCAGCCA-TTTTGGTTCAGCTACTAGTTCACTGTCAGCTACCATGTTACGACTTCGCACCGACTG-----TTTTACCTCACGAGTCGATCAGGAAGATTTAATCCTTAAATCTCGTAACCATGCCAACACATAAGAAC--TTT----TAGGGAAGTTAAGGTGCTCAGGGTCTTACCGTCGGGCCGTAGTATTCCACATATTCATG…	ATTGTTTTTAATAGATATGCTATAATAACTAACTGTAATCATAAAGTATTAGGATTATATTACTTATGGATTGCTTCTGTATTTGGTTTCTATGGTTTCATATTATCTGTTATTATACGTACTGAATTATACTCAGCATCATTTAGAATTATTCCTCAAGAAAACGTTAACTTCTATAATATGGTATTCACTATCCATGGTATTATAATGATCTTCTTCAATATAATGCCTGGATTAATGGGTGCTTATGGTAATTATTTCTTACCAATATTATGTGGTTCTCCAGAATTAGCTTTCCCTAGATTAAACAGTATATCTTTACTATTACAACCTATTGCATTTGGATTAATAGTTTTATCTACAGCAGCCGAATTTAGTGGTGGTACTGGATGGACTTTA…	TTTTTTGTATTTAGAGTTAATAATAATGTAAAAGCACATTTAGCAAGTTATCCTTCTATTACATCATTATATGCATCATCTTTAAAATACTTTTCTGTTGGATTTTTATTCTCTTTTAATGTCTTAACCCTTGTAGTATTCTTATTTTCAATTAGAGAAAGTTTATTCTCTACATTTTCATCATTATTAACTAGTATGTTAAGTTTCATTATCTCAGAAGCATTATTATTTATTACATATTTCTGGGGTATATTTCATTTTACATTATCTCCATATCCTTTATATAGTGAAGGTATAGTATTAACTTCATCTAGAATGTTAATTTTAACTATAACTTTTATCTTAGCAAGTGCATCTTGTATGACTGCATGTGTACAATTCTTAATAGATAAAGGAATG…	ATGAATTATTATGTAATGAATTTAGTCAAAGGACATCTAATATATTATCCATGTCCATTAAATATTAATTTCTTATGGAATTATGGATTCTTATTAGGTATTGTCTTCTTTATTCAAATTTGTACTGGTGTATTATTAGCAACATGTTATACTCCAGAAGTATCTTATGCATATTATAGTATTCAACATATCTTAAGAGAACTATGGAGTGGATGGTGTTTTAGATATTTACATTCAACTGGTGCATCTTTTGTATTTATCTTAACATATCTACATATTTTAAGAGGATTAAACTATTCATTCTCTTACTTACCTTTATCATGGTATAGTGGTTTAATTATATTCTTAATCTTTATTGTAACTGCTTTTATGGGTTACGTTTTACCATGGGGACAAATG…	TTCTAGGTTTTTT-CGCGTT--TTTTCAGGAGAAATCCGTATATCGATGATTTT--TAAA----------CCACGCTATTGGATTCAACGTCCAGGACTTCCTGACGTTTAGTAACGATTTCTACTTCCAGCAGCCA-TTTTGGTTCAGCTACTAGTTCACTGTCAGCTACCATGTTACGACTTCGCACCGACTG-----TTTTACCTCACGAGTCGATCAGGAAGATTTAATCCTTAAATCTCGTAACCATGCCAACACATAAGAAC--TTT----TAGGGAAGTTAAGGTGCTCAGGGTCTTACCGTCGGGCCGTAGTATTCCACATATTCATGGATAATTCTATTTATTAGGAGCCTCATACTAGCGACAATGTGGAAGTCGTTACATCATTCATG…	TTCTAGGTTTTTTTCAGGAGAAATCCGTATATCGATGATTTTAACGCTATTGGATTCAACGTCCAGGACTTCCTGACGTTTAGTAACGATTTCTACTTCCAGCAGCCATTGTTCAGCTACTAGTTCACTGTCAGCTACCATGTTACGACTTCGCACCGACTGTTTTACCTCACGAGTCGACAGGAAGATTTAATCCTTAAATCTCGTAACCATGCCAACACATAAGAACTTTAGGGAAGTTAAGGTGCTCAGGGTCTTACCGTCGGGCCGTAGTATTCCACATATTCATGGATAATTCTATTTATTAGGAGCCTCATACTAGCGACAATGTGGAAGTCGTTACATCATTCATCAGGAGGTATTTATCCACAAGGAATTTCGCTACCTTAGGACCGTTAC…
88	OR347659		Leucocytozoon sp.	lCOCOR09	Corvus corone	GAGGATTCTCTCCACACTTCAATTCGTACTTCCACTACCAGAATATTCTCTATTGTTCCAA-ATTCTAGGTTTTTT-CGCGTT--TTTTCAGGAGAAATCCGTATATCGATGATTTT--TAAA----------TCACGCTATTGGATTCAACGTCCAGGACTTCCTGACGTTTAGTAACGATTTCTACTTCCAGCAGCCA-TTTTGGTTCAGCTACTAGTTCACTGTCAGCTACCATGTTACGACTTCGCACCGACTG-----TTTTACCTCACGAGTCGATCAGGAAGATTTAATCCTTAAATCTCGTAACCATGCCAACACATAAGAAC--TTT----TAGGGAAGTTAAGGTGCTCAGGGTCTTACCGTCGGGCCGTAGTATTCCACATATTCATG…	ATTGTTTTGAATAGATATGCTATAATAACTAATTGTAATCATAAAGTTTTAGGATTATATTACTTATGGATTGCATCAGTATTTGGTTTCTATGGTTTCATATTATCCGTTATAATACGTACTGAATTATACTCTTCATCATTTAGAATTATTCCTCTAGAAAATGTAAATTTCTATAATATGGTATTCACTATCCATGGTATTATAATGATCTTCTTCAATATAATGCCTGGATTAATGGGTGCCTATGGTAATTACTTCTTACCAATATTATGTGGTTCTCCAGAATTAGCTTTCCCTAGATTAAATAGTATATCTCTATTATTACAACCTATTGCTTTTGCACTAATTGTTTTATCTACAGCAGCAGAATTTAGTGGAGGTACTGGATGGACTTTA…	TTTTTTGTATTTAGAGTTAATAATTCTGTAAAAGCACATTTAGCAAGTTATCCTTCTATTACATCTTTATATGCATCATCTTTAAAATATTTTTCTGTTGGATTTTTATTCTCATTTAATGTCTTAACACTTGTAGTATTTTTATTTTCAATTAGAGAAAGTTTATTTTCTACATTTTCATCATTATTAACTAGTATGTTAAGTTTTATTATCTCAGAAGCATTATTATTTGTTACATATTTCTGGGGTATATTTCATTTTACATTATCTCCATATCCTTTATATAGTGAAGGTATAGTATTAACTTCATCTAGAATGTTAATTTTAACTATAACTTTCATCTTAGCTAGTGCATCTTGTATGACTGCATGTGTACAATTCTTAATAGATAAAGGAATG…	ATGAATTTCTATGTAATGAATTTAGTAAAAGGACACCTAATATATTATCCATGTCCATTAAATATTAATTTCTTATGGAATTATGGATTCTTATTAGGTATAGTCTTTTTTATTCAAATTCTAACTGGCGTATTATTAGCAACTTGTTATACTCCAGAAGTCTCTTATGCATATTATAGTATACAACATATCTTAAGAGAATTATGGAGTGGATGGTGTTTTAGATACTTACATTCAACAGGTGCATCATTTGTATTTATATTAACATATCTACATATATTAAGAGGATTAAACTATTCCTTCTCTTATTTACCATTATCATGGTATAGTGGTTTAATTATATTCTTAATTTTTATTGTAACTGCTTTTATGGGTTACGTTTTACCATGGGGACAAATG…	TTCTAGGTTTTTT-CGCGTT--TTTTCAGGAGAAATCCGTATATCGATGATTTT--TAAA----------TCACGCTATTGGATTCAACGTCCAGGACTTCCTGACGTTTAGTAACGATTTCTACTTCCAGCAGCCA-TTTTGGTTCAGCTACTAGTTCACTGTCAGCTACCATGTTACGACTTCGCACCGACTG-----TTTTACCTCACGAGTCGATCAGGAAGATTTAATCCTTAAATCTCGTAACCATGCCAACACATAAGAAC--TTT----TAGGGAAGTTAAGGTGCTCAGGGTCTTACCGTCGGGCCGTAGTATTCCACATATTCATGGATAATTCTATTTATTAGGAGCCTCATACTAGCGACAATGTGGAAGTCGTTACATCATTCATG…	TTCTAGGTTTTTTTCAGGAGAAATCCGTATATCGATGATTTTAACGCTATTGGATTCAACGTCCAGGACTTCCTGACGTTTAGTAACGATTTCTACTTCCAGCAGCCATTGTTCAGCTACTAGTTCACTGTCAGCTACCATGTTACGACTTCGCACCGACTGTTTTACCTCACGAGTCGACAGGAAGATTTAATCCTTAAATCTCGTAACCATGCCAACACATAAGAACTTTAGGGAAGTTAAGGTGCTCAGGGTCTTACCGTCGGGCCGTAGTATTCCACATATTCATGGATAATTCTATTTATTAGGAGCCTCATACTAGCGACAATGTGGAAGTCGTTACATCATTCATCAGGAGGTATTTATCCACAAGGAATTTTGCTACCTTAGGACCGTTAC…
89	KT162002		Leucocytozoon sp.	lTFUS14	Turdus fuscater	GAGGATTCTCTCCACACTTCAATTCGTACTTCCACTACCAGAATATTTTCTTTTGTACCAA-TTTCTAGGATTTTT-CGCGTT--TTTTCAGGAGAAATCCGTATATCGATGATTTT--TAAAA--------TTTACGCTATTGGATTCAACGTCCAGGACTTCCTGACGCTTAGTAACGATTTCTACTTCCAGCAGCCA-TATAGGTTCAGCTAAAAGTTCACTGTCAGCTACCATGTTTCGACTTCGCACCGACTG-----TTTTACCTCACGAGTCGATCAGGAAGATTTCATCCTTAAATCTCGTAACCATGCCAACACATTTGAAC--TTT----TAGGGAAGTTAAGGTGCTCAGGGTCTTACCGTCGGGCCGTAGTATTCCACATATTCATG…	ATTGTTTTTAATAGATATGCTATAATTACTAATTGTAACCACAAAATTTTAGGATTGTATTACTTATGGATTTCATTAGTATTTGGTTTTTATGGTTTCATACTATCTGTCATAATACGTACTGAATTATATTCTGCATCATTTAGAATTATTCCTCAAGAAAATGTTAATTTCTATAATATGATATTTACAATCCATGGTATTATAATGATCTTTTTCAATATAATGCCTGGATTAATGGGTGCATATGGTAATTATTTCTTACCAATATTATGTGGATCTCCTGAATTAGCTTTTCCTAGACTAAATAGTATATCTTTATTAGTACAACCTATTGCATTCGCATTAATTGCTTTATCTATAGCAGCAGAATTTAGTGGAGGTACTGGATGGACATTA…	TTTTTTATATTTAGAGTTAATAATACAATAAGAGCCCATTTATCATGTTATCCTTCTTTAACATCATTATATGCATCCTCTTTAAAATACTTCTCTGTTGGTATTTTATTTTCTTTGAATATTGTAACTTTATTAATATTTGTATATTCAATTAGAGAAAGTTTATTTTCTACGTTTTCATCCTTATTAACTAGTATGTTAAGTTTTATAATATCAGAAGCATTATTATTTATTACATATTTTTGGGGTATATATCATTTTACATTATCTCCATATCCTTTAGTAACAGAAGGAATAGTACTAACCTCATCTAGAATGTTAATTTTAACAATAACATTTATATTAGCTAGTGCATCTTGTATGACTGCATGTGTACAATTCTTAATTGATAAAGGAATG…	ATGAATTATTATATTATTAATTTAGTAAAAGGACATCTAATTAATTACCCATGCCCAATAAATATTAATTTCTTATGGAATTATGGATTTTTATTAGGTATAGTCTTCTTTATACAAATTATTACTGGTGTATTATTAGCAACTTGTTATACACCAGAAGTCTCTTGTGCATATTATAGTACACAACATATCTTAAGAGAAATATGGAGTGGATGGTGCTTTAGATACTTACATTCCAATGGTGCATCTTTTGTGTTTATATTAACATATCTACATATATTAAGAGGATTAAATTTTTCATTTGCTTATTTACCTTTGTCATGGATTAGCGGTTTAGTACTATTTTTAATATTTATTGTAACTGCTTTTATGGGTTATGTATTACCATGGGGACAAATG…	TTCTAGGATTTTT-CGCGTT--TTTTCAGGAGAAATCCGTATATCGATGATTTT--TAAAA--------TTTACGCTATTGGATTCAACGTCCAGGACTTCCTGACGCTTAGTAACGATTTCTACTTCCAGCAGCCA-TATAGGTTCAGCTAAAAGTTCACTGTCAGCTACCATGTTTCGACTTCGCACCGACTG-----TTTTACCTCACGAGTCGATCAGGAAGATTTCATCCTTAAATCTCGTAACCATGCCAACACATTTGAAC--TTT----TAGGGAAGTTAAGGTGCTCAGGGTCTTACCGTCGGGCCGTAGTATTCCACATATTCATGGATAATTCTATTTATTAGGAGCCTCATACTAGCGACAATGTGGAAGTCGTTACATCGTTCATG…	TTCTAGGATTTTTTCAGGAGAAATCCGTATATCGATGATTTTAACGCTATTGGATTCAACGTCCAGGACTTCCTGACGCTTAGTAACGATTTCTACTTCCAGCAGCCAATGTTCAGCTAAAAGTTCACTGTCAGCTACCATGTTTCGACTTCGCACCGACTGTTTTACCTCACGAGTCGACAGGAAGATTTCATCCTTAAATCTCGTAACCATGCCAACACATTTGAACTTTAGGGAAGTTAAGGTGCTCAGGGTCTTACCGTCGGGCCGTAGTATTCCACATATTCATGGATAATTCTATTTATTAGGAGCCTCATACTAGCGACAATGTGGAAGTCGTTACATCGTTCATCAGGAGGAATTTATCCACAAGGAATTTCGCTACCTTAGGACCGTTAC…
90	KY653795		Leucocytozoon dubreuili	lTUMER09	Turdus merula	GAGGATTCTCTCCACACTTCAATTCGTACTTCCACTACCCGAACATTCTCTATTGTTCCGA-ATTCTAGGTTTTTT-CGCGTT--TTTTCAGGAGAAATCCGTATATCGATGATTTT--TAAA----------CCACGCTATTGGATTCAACGTCCAGGACTTCCTGACGTTTAGTAACGATTTCTACTTCCAGCAGCCA-TTTTGGTTCAGCTACTAGTTCACTGTCAGCTACCATGTTACGACTTCGCACCGACTG-----TTTTACCTCACGAGTCGATCAGGAAGATTTAATCCTTAAATCTCGTAACCATGCCAACACATAAGAAC--TTT----TAGGGAAGTTAAGGTGCTCAGGGTCTTACCGTCGGGCCGTAGTATTCCACATATTCATG…	ATTGTTTTTAATAGATATTCTATAATAACTAATTGTAACCATAAAATATTAGGGTTATATTACTTATGGGTAGCATCAGTATTTGGTTTTTATGGATTTATATTATCAGTTATAATACGTACAGAATTATATTCATCATCATTTAGAATTATTCCTCAAGAAAATGTAAATTTCTATAATATGGTTTTCACTATTCATGGTATTATAATGATCTTCTTCAATATAATGCCTGGATTAATGGGTTCATATGGTAATTATTTCTTACCAATATTATGTGGAACTCCAGAATTAGCTTTCCCTAGATTAAATAGTATATCACTATTATTACAACCTATTGCATTTGGATTAATTGTTCTATCAACTGCTGCCGAATATGGAGGTGGTACTGGATGGACTTTA…	TTTTTTGTATTTAGATTCAGTAATAATGTTAAAGCACATTTAGCAAGCTATCCTTCTTTAACTTCATTATATGCATCATCTTTAAAATATTTTTCTGTTGGATTCTTATTTTCATTTAATGTATTAACACTTGTTGTATTCTTATATTCAATTAGAGAAAGCTTATACTCAACATTTTCTTCATTACTTACTAGTATGTTAAGTTTTATTATCTCAGAAGCATTATTATTTGTTACATATTTCTGGGGTATATTCCACTTTGCATTATCACCATATCCTTTACATAATGAAGGTATAGTACTAACTTCATCAAGAATGTTAATTTTAACAATAACTTTTATCTTAGCTAGTGCATCTTGTATGACTGCATGCGTTCAATTCTTAATAGATAAAGGAATG…	ATGAATTTCAATGTAATGAATTTAGCAAAAGGTCATCTTATTTATTATCCTTGCCCATTAAATATAAATTTCTTATGGAATTATGGTTTCTTATTAGGAATTGTTTTCTTTATTCAAATTTTAACTGGAGTATTATTAGCTACTTGTTATACTCCAGAAGTATCTCATGCATACTATAGCGTTCAACATATCTTAAGAGAACTATGGGGTGGATGGTTATTTAGATACTTACACTCTTCAGGTGCATCTTTTGTATTTATGTTAATATATCTACACATCTTAAGAGGATTAAATTATTCATTTGCTTACTTACCATTATCATGGTATTCAGGTTTAATTATATTCTTAATCTTTATTGTAACTGCTTTCATGGGTTATGTATTACCATGGGGACAAATG…	TTCTAGGTTTTTT-CGCGTT--TTTTCAGGAGAAATCCGTATATCGATGATTTT--TAAA----------CCACGCTATTGGATTCAACGTCCAGGACTTCCTGACGTTTAGTAACGATTTCTACTTCCAGCAGCCA-TTTTGGTTCAGCTACTAGTTCACTGTCAGCTACCATGTTACGACTTCGCACCGACTG-----TTTTACCTCACGAGTCGATCAGGAAGATTTAATCCTTAAATCTCGTAACCATGCCAACACATAAGAAC--TTT----TAGGGAAGTTAAGGTGCTCAGGGTCTTACCGTCGGGCCGTAGTATTCCACATATTCATGGATAATTCTATTTATTAGGAGCCTCATACTAACGACAATGTGGAAGTCGTTACATCATTCATG…	TTCTAGGTTTTTTTCAGGAGAAATCCGTATATCGATGATTTTAACGCTATTGGATTCAACGTCCAGGACTTCCTGACGTTTAGTAACGATTTCTACTTCCAGCAGCCATTGTTCAGCTACTAGTTCACTGTCAGCTACCATGTTACGACTTCGCACCGACTGTTTTACCTCACGAGTCGACAGGAAGATTTAATCCTTAAATCTCGTAACCATGCCAACACATAAGAACTTTAGGGAAGTTAAGGTGCTCAGGGTCTTACCGTCGGGCCGTAGTATTCCACATATTCATGGATAATTCTATTTATTAGGAGCCTCATACTAACGACAATGTGGAAGTCGTTACATCATTCATCAGGAGGTATTTATCCACAAGGAATTTTGCTACCTTAGGACCGTTAC…
91	PV839580	AH0391	Leucocytozoon sp.	lCOCCOC01	C occothraustes	GAGGATTCTCTCCACACTTCAATTCGTACTTCCACTACCAGAATATTCTCTTTTGTTCCAA-ATTCTAGGTTTGTT-CGCGTT--TTTTCAGGAGAAATCCGTATATCGATGATTTT--TAAA-----------TACGCTATTGGATTCAACGTCCAGGACTTCCTGACGCTTAGTAACGATTTCTACTTCCAGCAGCCA-TTTTGGTTCAGCTACAAGTTCACTGTCAGCTACCATGTTACGACTTCGCACCGACTG-----TTTTACCTCACGAGTCGATCAGGAAGATTTAATCCTTAAATCTCGTAACCATGCCAACACATAAGAAC--TTT----TAGGGAAGTTAAGGTGCTCAGGGTCTTACCGTCGGGCCATACGATTCCACATATTCATG…	ATTGTTTATAACAGATATGCTATTATAACTAACTGTAATCATAAAATTTTAGGATTATATTACTTATGGATTGCATCCGTATTTGGATTTTATGGTTTCATCTTATCTGTTATAATTCGTACAGAATTATATTCTTCTTCATTTAGAATTATTCCTCAAGAAAATGTTAATTTTTATAATATGGTTTTCACTATCCATGGTATTATAATGATCTTTTTCAATATAATGCCTGGATTAATGGGTGCCTATGGAAATTATTTTCTACCAATATTAACTGGTACACCAGAATTAGCCTATCCTAGATTAAATAGTATATCCTTATTATTACAACCAATTGCATTTGCATTAATTGTCTTATCTACAGCAGTAGAATTTAGTGGAGGTACTGGATGGACTTTA…	TTCTTTATCTATGGAATTCACCAATCTGTAAGAGCACATTTAGCAAGTTATCCATCTATAACATCATTATATGCATCATCTTTAAAATATTTTTCTGTTGGATTTTTATTTTCATTTAATGTCCTTACTTTAATTGTATTTATGTTTTCTATCAGAGAAAGTTTATACACAACATTTTCATCATTATTAACTTGTATGTTTAGTTTTATTATCTCAGAAGCATTATTATTTATTACATATTTCTGGGGTATATTTCATTTTTCATTATCACCTTATCCTCTTTATGATGAAGGAATAGTATTAACATCATCAAGAATGTTAATTCTAACAATAACATCTATTTTAGCATGCGCATCATGTATGACTGCATGTGTACAATTCCTAATTGATAAAGGTATG…	ATGAATTATTATGTAATTAATCTAGCTAAAGGACATTTAAAATCTTATCCATGTCCTTTAAATATTAATTTCTTATGGAATTATGGATTCTTATTAGGTATTGTATTCTTTATTCAAATACTTACAGGTGTATTATTAGCTACTTGTTATACCCCAGAAGTATCACATGCTTATTATAGTGTACAATATATTTTAAGAGAACTATGGAGTGGATGGTGCTTTAGATACTTACACTCTACAGGTGCATCTTTTGTATTTATATTAACATATATTCACATATTAAGAGGTTTAAATTATTCTTTTTCTTACTTACCATTATCATGGATTAGCGGTTTAATTATGTTCTTAATATTTATTGTAACCGCTTTCATGGGTTATGTCTTACCATGGGGACAAATG…	TTCTAGGTTTGTT-CGCGTT--TTTTCAGGAGAAATCCGTATATCGATGATTTT--TAAA-----------TACGCTATTGGATTCAACGTCCAGGACTTCCTGACGCTTAGTAACGATTTCTACTTCCAGCAGCCA-TTTTGGTTCAGCTACAAGTTCACTGTCAGCTACCATGTTACGACTTCGCACCGACTG-----TTTTACCTCACGAGTCGATCAGGAAGATTTAATCCTTAAATCTCGTAACCATGCCAACACATAAGAAC--TTT----TAGGGAAGTTAAGGTGCTCAGGGTCTTACCGTCGGGCCATACGATTCCACATATTCATGGATAATTCTATTTATTAGGAGCCTCATACTAGCGACAATGTGGAAGTCGTTACATCATTCATG…	TTCTAGGTTGTTTTCAGGAGAAATCCGTATATCGATGATTTTAACGCTATTGGATTCAACGTCCAGGACTTCCTGACGCTTAGTAACGATTTCTACTTCCAGCAGCCATTGTTCAGCTACAAGTTCACTGTCAGCTACCATGTTACGACTTCGCACCGACTGTTTTACCTCACGAGTCGACAGGAAGATTTAATCCTTAAATCTCGTAACCATGCCAACACATAAGAACTTTAGGGAAGTTAAGGTGCTCAGGGTCTTACCGTCGGGCCATACGATTCCACATATTCATGGATAATTCTATTTATTAGGAGCCTCATACTAGCGACAATGTGGAAGTCGTTACATCATTCATCAGGAGGTATTTATCCACAAGGAATTTCGCTACCTTAGGACCGTTAC…
92	KY653781		Leucocytozoon danilewskyi	lASOT3	Asio otus	GAGGATTCTCTCCACACTTCAATTCGTACTTCCACTACCAAAATATTCTCTTTTGTTCCAA-ATTCTAGGTTTTTC----GCG--TTTTCAGGAGAAATCCGTATATCGATGATTTT--TAAA----------CCACGCTATTGGATTCAACGTCCAGGACTTCCTGACGCTTAGTAACGATTTCTACTTCCAGCAGCCA-TTTTGGTTCAGCTACTAGTTCACTGTCAGCTACCATGTTACGACTTCGCACCGACTG-----TTTTACCTCACGAGTCGATCAGGAAGATTTAATCCTTAAATCTCGTAACCATGCCAACACATAAGAAC--TTT----TAGGGAAGTTAAGGTGCTCAGGGTCTTACCGTCGGGCCGTAGTATTCCACATATTCATG…	ATTGTTTTTAATAGATATTCTATAATTACTAATTGTAATCATAAAGTATTAGGATTATATTACTTATGGTTTGCATCAGTATTTGGATTTTATGGTTTTCTATTATCTATCATTATACGTACTGAATTATATTCTGCATCATTTAGAATTATACCTCAAGAAAATGTTAATTTTTATAATATGGTGTTTACTATCCACGGTATTATAATGATCTTTTTCAATATAATGCCTGGATTAACAGGTGCTTTTGGTAATTACTTTATACCTATATTATGTGGATCTCCAGAAGTAGCCTTCCCTAGATTAAATAGTATATCTTTATTATTACAACCAATAGCATTTATATTAGTCATTTTATCTACAGCAGCAGAATATAGTGGTGGTACTGGATGGACTTTA…	TTTTTTATATTTAGATTTCAAAATAATGTAAAAGCACATTTATCTAGTTATCCAACTATAACTTCATTATATGCATCATCATTAAGATATTTTTCTGTTGGTATTTTATTCTCTTTTAATTTATTAACATTTTTAGTATTTGTATACTCTATTAGAGAAAGTTTTTATAATACATTTTCATCATTATTATCAAGTATGCTTTCTTTTTTAATATCAGAAGCATTATTTTTCGTTACATATTTTTGGGGTTTATATCATTTTACATTATCTCCTTATCCATTAAGTAGTGAAGGTATAGTATTTACATCATCCAGAATGTTAGTTTTATCTATAACACTTATATTTGTAAGTGCATCTTGTATGACTGCATGCTTACAATTCCTAGTAGAAAAAGGAATG…	ATGAGATATAGTGTAATGAATTTAGTAAAAGGACATCTAATCTATTATCCATGTCCAATAAATATTAATTTCTTATGGAATTATGGATTTTTAGTTGGAATTGTCTTTTTTATTCAAATTCTTACTGGTGTACTATTAGCTTCTTGCTACACTCCAGATGTCTCATCTGCATTCTATAGTGTATTACATATGCTTAGAGAATTATGGAGTGGATGGTGTTTTAGATATTTACATTCTACTGGTGCATCTTTTATATTCATATTATTATATCTACACATGTTAAGAGGATTAAACTATTCTTTCAGTTATTTACCTTTATCATGGATAAGTGGTTTATATATATTTCTTATGTGTATCATAACTGCTTTTATGGGTTATGTTTTACCATGGGGTCAAATG…	TTCTAGGTTTTTC----GCG--TTTTCAGGAGAAATCCGTATATCGATGATTTT--TAAA----------CCACGCTATTGGATTCAACGTCCAGGACTTCCTGACGCTTAGTAACGATTTCTACTTCCAGCAGCCA-TTTTGGTTCAGCTACTAGTTCACTGTCAGCTACCATGTTACGACTTCGCACCGACTG-----TTTTACCTCACGAGTCGATCAGGAAGATTTAATCCTTAAATCTCGTAACCATGCCAACACATAAGAAC--TTT----TAGGGAAGTTAAGGTGCTCAGGGTCTTACCGTCGGGCCGTAGTATTCCACATATTCATGGATAATTCTATTTATTTAGAGACTCATACTAGCGACAATGTGGAAGTCGTTACATCATTCATG…	TTCTAGGTTTTCTTCAGGAGAAATCCGTATATCGATGATTTTAACGCTATTGGATTCAACGTCCAGGACTTCCTGACGCTTAGTAACGATTTCTACTTCCAGCAGCCATTGTTCAGCTACTAGTTCACTGTCAGCTACCATGTTACGACTTCGCACCGACTGTTTTACCTCACGAGTCGACAGGAAGATTTAATCCTTAAATCTCGTAACCATGCCAACACATAAGAACTTTAGGGAAGTTAAGGTGCTCAGGGTCTTACCGTCGGGCCGTAGTATTCCACATATTCATGGATAATTCTATTTATTTAGAGACTCATACTAGCGACAATGTGGAAGTCGTTACATCATTCATCAGGAGGTATTTATCCACAAGGAATTTTGCTACCTTAGGACCGTTAC…
93	KM610046		Leucocytozoon pterotenuis	lGRARUF01	Grallaria ruficapilla	GAGGATTCTCTCCACACTTCAATTCGTACTTCCACTACCAGAATATTCTCTCATGTTCCATAATTCTAGGATTTTT-CGCATT-TTTTTCAGGAGAAATCCGTATATCGATGGTTTT--CAAAT---------CTACGCTATTGAATTCAACGTCCAGGACTTCCTGACGCTTAGTAACGATTTCTACTTCCAGCAGCCA-TTT--GTTCAGCTACTAGTTCACTGTCAGCTACCATGTTACGACTTCGCACCGACTG-----TTTTACCTCACGAGTCGATCAGGAAGATTTAATCCTTAAATCTCGCAACCATGCTAACTCATAAGAAC--ATT----TAGGGAAGTTAAGGTGCTCAGGGTCTTACCGTCGGGCCGTAGTATTCCACATATTCATG…	ATTGTATTTTTTAGATATGCTATAATTACTAATTGTAACCATAAAACTTTAGGATTATATTATTTATGGTTTTCATTTATATTTGGTTTATATGGATTCTTATTATCTGTTATAATTCGTACAGAACTATATTCTTCTTCATTAAAAGTAATAGCACAAGAAAATATTAATTACTACAATATGATATTCACAACTCACGGTATAATTATGATATTTTTTAATATTATGCCTGGATTATTTGGTGGATTTGGTAATTATTTCTTACCAATATTATGTGGTTTTGCAGAATTAGCTTATCCAAGATTAAATAGTATTTCTTTATTACTTCAACCTATTGCATTTGGATTAATTGTATTATCTACAGCAGCAGAATTTGGAGGAGGAACAGGATGGACTTTA…	TTTTTTGTATTTAAGATTCATACTAATGTAAAAGCACATTTAGTAAGTTATCACTCAATAACATCATTATATGGTTCATCTTTAAAATTCTTTTCTGTTGGAATATTATTTTCTTTAAATATTATTACTTTATTAATATTCTTATATTCTATTAGAGAATCATTCTATTCTACATTTTCTTCATTATTATCTGGTATGTTTGCTTTAATTGCTTCAGAAGCATTATTATTTATAACATATTTCTGGGGTATATTACATTTCTCTTTATCTCCATATCCTTTATATAATGAAGGTATCATTTTCCCATCTTCTAGAATGTTAATTTTAACAATAACTGCTACATTAGCTAGTGCATCTTGTATTACTGCATGTATACAATATTTTATTGATAAAGGTATG…	ATGTATTATAATGTCATTAATTTAGTCAAGGCACATTTAATATATTATCCATGTCCATTAAATATTAACTTTTTATGGAATTATGGATTTTTAGTAGGAATTGTCTTTGTTATTCAAATATTTACTGGTATATTATTAGCTACATGTTATACTCCAGAAATTCATTATGCTTATTATAGTGTTCAACATATGGTAAGAGAATTATGGAGTGGATGGAGTTTTAGATACTTACATTCTAATGGAGCATCATTTGTTTTCATATTATTATACTTACATATATTAAGAGGATTAAATTATTCTTATGTATATTTACCATTATCCTGGATAACAGGAATGATTATATTTGTTATAGCTATTGTGACTGCTTTCATGGGTTATGTATTACCTTGGGGTCAAATG…	TTCTAGGATTTTT-CGCATT-TTTTTCAGGAGAAATCCGTATATCGATGGTTTT--CAAAT---------CTACGCTATTGAATTCAACGTCCAGGACTTCCTGACGCTTAGTAACGATTTCTACTTCCAGCAGCCA-TTT--GTTCAGCTACTAGTTCACTGTCAGCTACCATGTTACGACTTCGCACCGACTG-----TTTTACCTCACGAGTCGATCAGGAAGATTTAATCCTTAAATCTCGCAACCATGCTAACTCATAAGAAC--ATT----TAGGGAAGTTAAGGTGCTCAGGGTCTTACCGTCGGGCCGTAGTATTCCACATATTCATGGATAATTCTATTTATTAAGAGACTCATACTAGCGACAATGGGGAAGTCGTTACACCATTCATG…	TTCTAGGATTTTTTCAGGAGAAATCCGTATATCGATGGTTTTAACGCTATTGAATTCAACGTCCAGGACTTCCTGACGCTTAGTAACGATTTCTACTTCCAGCAGCCATTGTTCAGCTACTAGTTCACTGTCAGCTACCATGTTACGACTTCGCACCGACTGTTTTACCTCACGAGTCGACAGGAAGATTTAATCCTTAAATCTCGCAACCATGCTAACTCATAAGAACTTTAGGGAAGTTAAGGTGCTCAGGGTCTTACCGTCGGGCCGTAGTATTCCACATATTCATGGATAATTCTATTTATTAAGAGACTCATACTAGCGACAATGGGGAAGTCGTTACACCATTCATCAGGAGGAATTTACCCACAAGGAATTTTGCTACCTTAGGACCGTTAC…
94	MK103895		Leucocytozoon grallariae	lGRSQU01	Grallaria squamigera	GAGGATTCTCTCCACACTTCAATTCGTACTTCCACTACCAGAATATTCTCTCATGTTCCATAATTCTAGGATTTTT-CGCATT--TTTTCAGGAGAAATCCGTATATCGATGTTTTT--CAAAT---------CTACGCTAATGAATTCAACGTCCAGGACTTCCTGACGCTTAGTAACGATTTCTACTTCCAGCAGCCA-TTTT-GTTCAGCTACTAGTTCACTGTCAGCTACCATGTTACGACTTCGCACCGACTG-----TTTTACCTCACGAGTCGATCAGGAAGATTTCATCCTTAAATCTCGTAACCATGCCAACTCATAAGAAC-ATTT----TAGGGAAGTTAAGGTGCTCAGGGTCTTACCGTCGGGCCGTAGTATTCCACATATTCATG…	ATTGTATTTAACAGATATGCAGTAATAACTAATTGTAACCATAAAACTTTAGGATTATATTATTTATGGTTCTCATTTATATTTGGTTTATATGGATTCTTATTATCTATCATTATTAGAACTGAATTATATTCATCTTCATTAAAGATAATCGCTCAAGAAAATGTTAACTTTTATAATATGTTATTTACAACTCATGGTATAATTATGATATTCTTTAATATTATGCCTGGATTATTTGGTGGATTTGGTAACTATTTCTTACCAGTATTATGTGGTTTTACCGAATTAGCTTATCCAAGAATAAATAGTATATCTTTATTATTACAACCTATTGCATTTGGATTAATCGTATTATCTACAGCAGCAGAATTTGGTGGAGGTACAGGATGGACTTTA…	TTTTTTGTATTTATGATACATAAAAATACAAAAGCACATTTAACAAGTTATCAAACTATAACATCATTATATGCATCATCTTTAAAATACTTTTCTGTTGGAATATTATTTTCTTTAAATATAATTACTTTATTAGTATTCTTATATTCTATTAGAGAAAATTTCTATTCTACATTTTCATTATTATTATCTGGTATGTTTAGTTTAATCTGCTCAGAAGCATTATTGTTTATAACATATTTCTGGGGTATTCTTCATTTTAGTTTATCACCTTATCCTTTATATAATGAAGGTATTATTTTCCCATCAACTAGAATGTTAATTTTAACAATAACAGCTACATTAGCAAGTGCATCTTGTATTACAGCATGTATACAATATCTAATAGATAAAGGTATG…	ATGAATTACTATGTAATAAATTTAGTAAAGGCACATTTAATATATTATCCATGTCCATTAAATATTAACTTTTTATGGAATTATGGATTTCTATTAGGAATTACTTTCTTTATTCAAATTTTAACAGGAATATTACTAGCAATGTACTATACTCCTGATATAAATTATGCTTACTATAGTGTTCAACATATAATAAGAGAAGTATGGAGTGGATGGATATTTAGATATCTACATTCTAATGGAGCATCTTTTATATTTATTTTAATGTATTTACATATATTAAGAGGATTAAACTTTTCATATATTTATTTACCTTTATCATGGATATCTGGAGTTATTATATTTATAATATCTATAATGATTGCTTTTATGGGTTATGTATTACCTTGGGGTCAAATG…	TTCTAGGATTTTT-CGCATT--TTTTCAGGAGAAATCCGTATATCGATGTTTTT--CAAAT---------CTACGCTAATGAATTCAACGTCCAGGACTTCCTGACGCTTAGTAACGATTTCTACTTCCAGCAGCCA-TTTT-GTTCAGCTACTAGTTCACTGTCAGCTACCATGTTACGACTTCGCACCGACTG-----TTTTACCTCACGAGTCGATCAGGAAGATTTCATCCTTAAATCTCGTAACCATGCCAACTCATAAGAAC-ATTT----TAGGGAAGTTAAGGTGCTCAGGGTCTTACCGTCGGGCCGTAGTATTCCACATATTCATGGATAATTCTATTTATTAAGAGACTCATACTAGCGACAATGGGGAAGTCGTTACACCATTCATG…	TTCTAGGATTTTTTCAGGAGAAATCCGTATATCGATGTTTTTAACGCTAATGAATTCAACGTCCAGGACTTCCTGACGCTTAGTAACGATTTCTACTTCCAGCAGCCATTGTTCAGCTACTAGTTCACTGTCAGCTACCATGTTACGACTTCGCACCGACTGTTTTACCTCACGAGTCGACAGGAAGATTTCATCCTTAAATCTCGTAACCATGCCAACTCATAAGAACTTTAGGGAAGTTAAGGTGCTCAGGGTCTTACCGTCGGGCCGTAGTATTCCACATATTCATGGATAATTCTATTTATTAAGAGACTCATACTAGCGACAATGGGGAAGTCGTTACACCATTCATCAGGAGGAATTTACCCACAAGGAATTTTGCTACCTTAGGACCGTTAC…
95	MK103894		Leucocytozoon neotropicalis	lPIRIE01	Pipreola riefferii	---------------------------------------------------------------TTCTAGGATTTTT-CGCATT--TTTTCAGGAGAAATCCGTATATCGATGTTTTT---AAAT---------CTACGCTATTGAATTCAACGTCCAGGACTTCCTGACGCTTAGTAACGATTTCTACTTCCAGCAGCCA-TTT--GTTCAGCCACTAGTTCACTGTCAGCTACCATGTTACGACTTCGCACCGACTG-----TTTTACCTCACGAGTCGATCAGAAAGATTTAATCCTTAAATCTCGTAACCATGCTAACTCATAAGAAC--ATTT--AAAGGGAAGTTAAGGTGCTCAGGGTCTTACCGTCGGGCCGTAGTATTCCACATATTCATG…	ATTGTATTTAATAGATATCATCAAATTACTAATTGTAACCATAAAACATTAGGATTATATTATTTATGGTTATCATTTATATTTGGTTTATATGGATTCTTACTATCTATCATAATTCGTACTGAACTATATTCTTCTTCATTAAAAATAATAGCTTCAGAAAATATTAACTTTTATAATATGATATTTACAACTCATGGTATAATTATGATATTCTTTAATATTATGCCTGGATTATTTGGTGGATTTGGTAATTATTTTTTACCAATATTATGTGGTTTACCAGAATTAGCCTTTCCTAGATTAAATAGTATATCTTTATTATTACAACCTATTGCATTTGGATTAATAGTATTATCTACAGCAGCAGAATTTGGTGGAGGTACAGGATGGACTTTA…	TTTTTTGTATTTAAGATGCATTCAAATATAAAAGCCCATTTAACTAGTTATCAATACATAACATTATTATATGGATCATCTTTAAAATTCTTTTCTGTTGGAATATTATTTTCTTTAAATATAATTACTTTATTAATATTTTTATATTCAATTAGAGAATGTTTATATTCTACATTTTCATCATTAGTATCTGGTATGTTAAGTTTAATTTTTTCAGAAGCATTATTATTTATAACATATTTTTGGGGTATATTTCATTTTTTTTTATCACCATATCCTTTATATAATGAAGGTATTATTTTCCCATCATGTAGAATGTTAATATTAACAATAACAGCTACATTAGCTAGTGCATCTTGTATTACAGCATGTGTACAATATTTTATTGATAAAGGTATT…	TTGAATTACTATGTAATAAATTTAGTTAAATCACATTTAATTAATTATCCTTGTCCATTAAATCTTAATTATTTATGGAATATTGGATTTTTACTAGGAATATATTTCTTTGTTCAAATCCTAACAGGATTATTATTAGCAACATACTACTCTCCTGAATTTAATTATGCATATTACAGTATTCAACATATATTAAGAGAATTATGGTATGGATGGAGCTTTAGATTTCTTCATTCTAATGGAGCATCTTTTGTGTTCTTTTTCTTATATTTCCATATATTAAGAGGATTAAATTATTCATATACTTATTTATATTATTCATGGCTTACTGGAATTTTTATGTTTATTTTAATTGTAGTAACTGCTTTTATGGGATATGTATTACCATGTGGACAAATG…	TTCTAGGATTTTT-CGCATT--TTTTCAGGAGAAATCCGTATATCGATGTTTTT---AAAT---------CTACGCTATTGAATTCAACGTCCAGGACTTCCTGACGCTTAGTAACGATTTCTACTTCCAGCAGCCA-TTT--GTTCAGCCACTAGTTCACTGTCAGCTACCATGTTACGACTTCGCACCGACTG-----TTTTACCTCACGAGTCGATCAGAAAGATTTAATCCTTAAATCTCGTAACCATGCTAACTCATAAGAAC--ATTT--AAAGGGAAGTTAAGGTGCTCAGGGTCTTACCGTCGGGCCGTAGTATTCCACATATTCATGGATAATTCTATTTATTAAGAGACTCATACAAGCGACAATGGGGAAGTCGTTACACCATTCATG…	TTCTAGGATTTTTTCAGGAGAAATCCGTATATCGATGTTTTTAACGCTATTGAATTCAACGTCCAGGACTTCCTGACGCTTAGTAACGATTTCTACTTCCAGCAGCCATTGTTCAGCCACTAGTTCACTGTCAGCTACCATGTTACGACTTCGCACCGACTGTTTTACCTCACGAGTCGACAGAAAGATTTAATCCTTAAATCTCGTAACCATGCTAACTCATAAGAACTTAAGGGAAGTTAAGGTGCTCAGGGTCTTACCGTCGGGCCGTAGTATTCCACATATTCATGGATAATTCTATTTATTAAGAGACTCATACAAGCGACAATGGGGAAGTCGTTACACCATTCATCAGGAGGAATTTACCCACAAGGAATTTTGCTACCTTAGGACCGTTAC…
96	PV839581_PV839583	AH0799_AH0841	Haemoproteus nisi	hACCNIS06	Accipiter nisus	GAGGATTCTCTCCACACTTCAATTTATATTTCCACTACCAAAATATTTGCTCCTGTTCCAACATTCTAGGTTTTTC----GCG--TTTTCAGGAGAAATCCGTATATCGATGTCTTTT-AAAAA---------CCATGCTATTGGATTCAACGTCCAGGACTTCCTGACGCTTAGTAACGATTTCTACTTCCAGCATCCA-TTTTGGTTCAGCTACAAGTTCACTGTCAACTACCATGTTACGACTTCGCATCGACTG-TTTCTTTTACCTCACGAGTCGATCAGGTAGATTTAATCCTTAAATCTCGTAACCATGCCAACACATAAGAAC--TTTT--AAAGAGAAGTTAAGGTGCTCAGGGTCTAACCGTCGGGCCGTATTATTCCACATATTCATG…	GTTATTTTAGATAGATATATGTTAATTACAAATGCAAATCATAAGTATTTAGGTTTATATTATCTATGGTTTTCATTTATATTTGGTGTATATGGTTTCCTCTTATCTCTTATAATACGTATAGAATTATATTCATCATCATTAAGAATTATTGCTCAAGAAAATATTAATTATTATAATATGATATTTACTGTTCATGGTATAATTATGATATTTTTTAATGTAATGCCTGGATTATTTGGTGGATTTGGTAATTATTTCTTACCTATTTTATGTGGTTCTACTGAATTAGCTTATCCTAGAATTAATAGTATATCTTTATTATTACAACCTATTGCATTTATATTAGTATTTATGTCATCAGCAGCAGAATCTGGTGGAGGTACAGGATGGACTCTA…	TTCTATATATTTAGAGTTTATCAAAATGTAAAAGCACATTTAGTGTCATATTCCTCTATTTTATTATTATATTCAACATCTTTAAAATATTTTTCTGTTGGTATTTTATTCTCTTTTAATCCTATTATTTTATTAATATTTGTTTATTCTATAAGAGAATATTTATATACTACTTTTTCAGCATTACCTTTTGGTATGATTAGTATTATTATTTCAGAAGCATTATTATTTTTTTCATATTTTTGGGGTATATTTCATTTAACTTTATCTCCACATGTTCAAAATAATGAAAGTATAATATTAACATCATCTAGAATGTTAATCATAACTATTACATATATTTTAGCTAGTATATCTTGTATGACTACATACGTTCAATATATTTTTGAAAAAGGAATG…	AACAATAAATACATTATTAATTTAATCAAATCTCACTTAATAGTATATCCTTGTCCTCAAAATATTAATTCATTATGGAATTATGGATTTATTTTAGGAATAGTATTTGTAATTCAAATTATAACTGGAGTACTACTTGCTACCAGATATTCACCAGAAATGGATTATGCATATTACAGTGTACAACATATATTAAGAGAATTATGGAATGGGTGGTTTTATAGATATATGCATTCAACTGGTGCTTCATTTGTATTTATTATAACATATTTACATATTTTAAGAGGATTAAATTATTCATATATATATTTACCATTATCATGGATATCTGGATTAATTATTTTTATAATTACTATATTTACTGCTTTTATGGGGTATATATTACCTTGGGGACAAATG…	TTCTAGGTTTTTC----GCG--TTTTCAGGAGAAATCCGTATATCGATGTCTTTT-AAAAA---------CCATGCTATTGGATTCAACGTCCAGGACTTCCTGACGCTTAGTAACGATTTCTACTTCCAGCATCCA-TTTTGGTTCAGCTACAAGTTCACTGTCAACTACCATGTTACGACTTCGCATCGACTG-TTTCTTTTACCTCACGAGTCGATCAGGTAGATTTAATCCTTAAATCTCGTAACCATGCCAACACATAAGAAC--TTTT--AAAGAGAAGTTAAGGTGCTCAGGGTCTAACCGTCGGGCCGTATTATTCCACATATTCATGGATAATTCTATTTATTATGAGTCTCATACTAGCGACAATGAGGAAGTCGTTACATCATTCACT…	TTCTAGGTTTTCTTCAGGAGAAATCCGTATATCGATGTCTTTAATGCTATTGGATTCAACGTCCAGGACTTCCTGACGCTTAGTAACGATTTCTACTTCCAGCATCCATTGTTCAGCTACAAGTTCACTGTCAACTACCATGTTACGACTTCGCATCGACTGTTTTACCTCACGAGTCGACAGGTAGATTTAATCCTTAAATCTCGTAACCATGCCAACACATAAGAACTTAAGAGAAGTTAAGGTGCTCAGGGTCTAACCGTCGGGCCGTATTATTCCACATATTCATGGATAATTCTATTTATTATGAGTCTCATACTAGCGACAATGAGGAAGTCGTTACATCATTCACATTTAGGTATTTAACCTTAAATGATTAAGCTACCTTAGAACCGTTAA…
97	PV839577	AH0248	Haemoproteus nisi	hCIAE08	Circus aeruginosus	GAGGATTCTCTCCACACTTCAATTTATATTTCCACTACCAAAATATTTGCTCCTGTTCCAACATTCTAGGTTTTTC----GCG--TTTTCAGGAGAAATCCGTATATCGATGTCTTTT-AAAAA---------CCATGCTATTGGATTCAACGTCCAGGACTTCCTGACGCTTAGTAACGATTTCTACTTCCAGCATCCA-TTTTGGTTCAGCTACAAGTTCACTGTCAACTACCATGTTACGACTTCGCATCGACTG-TTTCTTTTACCTCACGAGTCGATCAGGTAGATTTAATCCTTAAATCTCGTAACCATGCCAACACATAAGAAC--TTTT--AAAGAGAAGTTAAGGTGCTCAGGGTCTAACCGTCGGGCCGTATTATTCCACATATTCATG…	GTTATTTTAGATAGATATATGTTAATTACAAATGCAAATCATAAGTATTTAGGTTTATATTATCTATGGTTTTCATTTATATTTGGTGTATATGGTTTCCTCTTATCTCTTATAATACGTATAGAATTATATTCATCATCATTAAGAATTATTGCTCAAGAAAATATTAATTATTATAATATGATATTTACTGTTCATGGTATAATTATGATATTTTTTAATGTAATGCCTGGATTATTTGGTGGATTTGGTAATTATTTCTTACCTATTTTATGTGGTTCTACTGAATTAGCTTATCCTAGAATTAATAGTATATCTTTATTATTACAACCTATTGCATTTATATTAGTATTTATGTCATCAGCAGCAGAATCTGGTGGAGGTACAGGATGGACTTTA…	TTCTATATATTTAGAGTTTATCAAAATGTAAAAGCACATTTAGTTTCATATTCCTCTATTTTATTAATATATTCAACATCTTTAAAATATTTTTCTGTTGGTATTTTATTCTCCTTTAATCCTATTATTTTATTAATATTTGTTTATTCTATAAGAGAATATTTATATACTACATTTTCAGCATTACCTTTTGGGATGATTAGTATTATTATTTCAGAAGCATTATTATTTTTTTCATATTTTTGGGGTATATTTCATTTAACTTTATCTCCACATGTTCAAAATAATGAAAGTATAATATTAACATCATCTAGAATGTTAATCATAACTATTACATATATTTTAGCTAGTATATCTTGTATGACTACATACGTTCAATATATTTTTGAAAAAGGAATG…	AACTATAAATACATTATTAATTTAATCAAATCTCACTTAATAGTATATCCTTGTCCTCAAAATATTAATTCATTATGGAATTATGGATTTATTTTAGGAATAGTATTTGTAATTCAAATTATAACTGGAGTACTACTTGCTACCAGATATTCACCAGAAATGGATTATGCATATTACAGTGTACAACATATATTAAGAGAATTATGGAATGGGTGGTTTTATAGATATATGCATTCAACTGGTGCTTCATTTGTGTTTATTATAACATATTTACATATTTTAAGAGGATTAAATTATTCATATATATATTTACCATTATCATGGATATCTGGATTAATTATTTTTATAATTACTATATTTACTGCTTTTATGGGGTATATATTACCTTGGGGACAAATG…	TTCTAGGTTTTTC----GCG--TTTTCAGGAGAAATCCGTATATCGATGTCTTTT-AAAAA---------CCATGCTATTGGATTCAACGTCCAGGACTTCCTGACGCTTAGTAACGATTTCTACTTCCAGCATCCA-TTTTGGTTCAGCTACAAGTTCACTGTCAACTACCATGTTACGACTTCGCATCGACTG-TTTCTTTTACCTCACGAGTCGATCAGGTAGATTTAATCCTTAAATCTCGTAACCATGCCAACACATAAGAAC--TTTT--AAAGAGAAGTTAAGGTGCTCAGGGTCTAACCGTCGGGCCGTATTATTCCACATATTCATGGATAATTCTATTTATTATGAGTCTCAAACTAGCGACAATGAGGAAGTCGTTACATCATTCACT…	TTCTAGGTTTTCTTCAGGAGAAATCCGTATATCGATGTCTTTAATGCTATTGGATTCAACGTCCAGGACTTCCTGACGCTTAGTAACGATTTCTACTTCCAGCATCCATTGTTCAGCTACAAGTTCACTGTCAACTACCATGTTACGACTTCGCATCGACTGTTTTACCTCACGAGTCGACAGGTAGATTTAATCCTTAAATCTCGTAACCATGCCAACACATAAGAACTTAAGAGAAGTTAAGGTGCTCAGGGTCTAACCGTCGGGCCGTATTATTCCACATATTCATGGATAATTCTATTTATTATGAGTCTCAAACTAGCGACAATGAGGAAGTCGTTACATCATTCACTTTTTGGTATTTAACCTTAAATGATTAAGCTACCTTAGAACCGTTAA…
98	PV839584	AH1660	Haemoproteus multivacuolatus	hBUBT1	Buteo buteo	GAGGATTCTCTCCACACTTCAATTTATATTTCCACTACCAAAATATTTGCTCCTGTTCCAACATTCTAGGTTTTTC----GCG--TTTTCAGGAGAAATCCGTATATCGATGTCTTTT-AAAAA---------CCATGCTATTGGATTCAACGTCCAGGACTTCCTGACGCTTAGTAACGATTTCTACTTCCAGCATCCA-TTTTGGTTCAGCTACAAGTTCACTGTCAACTACCATGTTACGACTTCGCATCGACTG-TTTCTTTTACCTCACGAGTCGATCAGGTAGATTTAATCCTTAAATCTCGTAACCATGCCAACACATAAGAAC--TTTT--AAAGAGAAGTTAAGGTGCTCAGGGTCTAACCGTCGGGCCGTAGTATTCCACATATTCATG…	GTTATTTTAGATAGATATATGTTAATTACAAATGCAAATCATAAGTATTTAGGTCTATATTATCTATGGTTTTCATTTATATTTGGTGTATATGGTTTCTTATTATCTCTTATAATACGTATAGAATTATATTCATCATCATTAAGAATTATTGCCCAAGAAAATATTAATTATTATAATATGATATTTACTATTCATGGTATAATTATGATATTTTTTAATATAATGCCTGGATTATTTGGTGGTTTTGGTAATTATTTCTTACCTATATTATGTGGTTCTGCTGAATTAGCTTATCCTAGAATTAATAGTATATCTCTATTATTACAACCTATTGCATTTATATTAGTATTTATGTCATCGGCAGCAGAATCTGGTGGAGGTACAGGATGGACTTTA…	TTCTATATATTTAGAGTTTATCAAAATGTAAAAGCACATTTAGTTTCATATTCTTCTATATTATTAATATATTCAACATCTTTAAAATATTTTTCTGTTGGTATTTTATTCTCTTTTAATCCAATTATTTTATTAATATTTGTTTATTCTATAAGAGAATATTTATATTCTACATTTTCAGCATTACCTTTTGGTATGATTAGTATTATTATTTCAGAAGCATTATTATTTGTTTCATATTTTTGGGGTATATTTCATTTGACTTTGTCTCCACATGTTCAAAATAATGAAAATATAATATTAACATCATCTAGAATGTTAATAATTACTATTACATATATTTTAGCAAGTATATCTTGTATGACTACATATGTTCAATATATTTTTGAAAAAGGAATG…	AATTATAGATATATAATTAATTTAGTAAAATCTCACTTAATAGTATATCCTTGTCCTCAAAATATTAATTCATTATGGAATTATGGATTTATTTTAGGAATAATATTTGTAATTCAAATTATAACTGGAGTACTACTTGCTACCAGATATTCACCAGAAATGGATTATGCATATTACAGTGTACAACATATATTAAGAGAGTTATGGAATGGATGGTTTTATAGATATATGCATGCAACTGGTGCTTCATTTGTATTTATTATAACATATTTACATATTTTAAGGGGATTAAATTATTCATATATATATTTACCATTATCATGGATATCTGGATTAGTTATTTTTGTAATTACTATATTTACTGCTTTTATGGGTTATATATTACCTTGGGGCCAAATG…	TTCTAGGTTTTTC----GCG--TTTTCAGGAGAAATCCGTATATCGATGTCTTTT-AAAAA---------CCATGCTATTGGATTCAACGTCCAGGACTTCCTGACGCTTAGTAACGATTTCTACTTCCAGCATCCA-TTTTGGTTCAGCTACAAGTTCACTGTCAACTACCATGTTACGACTTCGCATCGACTG-TTTCTTTTACCTCACGAGTCGATCAGGTAGATTTAATCCTTAAATCTCGTAACCATGCCAACACATAAGAAC--TTTT--AAAGAGAAGTTAAGGTGCTCAGGGTCTAACCGTCGGGCCGTAGTATTCCACATATTCATGGATAATTCTATTTATTATGAGTCTCAAACTAGCGACAATGAGGAAGTCGTTACATCATTCAC-…	TTCTAGGTTTTCTTCAGGAGAAATCCGTATATCGATGTCTTTAATGCTATTGGATTCAACGTCCAGGACTTCCTGACGCTTAGTAACGATTTCTACTTCCAGCATCCATTGTTCAGCTACAAGTTCACTGTCAACTACCATGTTACGACTTCGCATCGACTGTTTTACCTCACGAGTCGACAGGTAGATTTAATCCTTAAATCTCGTAACCATGCCAACACATAAGAACTTAAGAGAAGTTAAGGTGCTCAGGGTCTAACCGTCGGGCCGTAGTATTCCACATATTCATGGATAATTCTATTTATTATGAGTCTCAAACTAGCGACAATGAGGAAGTCGTTACATCATTCACTTTTAGGTATTTAACCTAAAATGATTATGCTACCTTAGAACCGTTAA…
99	PV839572	AH0167	Haemoproteus sp.	hACCNIS07	Accipiter nisus	GAGGATTCTCTCCACACTTCAATTTATATTTCCACTACCAAAATATTTGCTCATGTTCCAACATTCTAGGTTTTTC----GCG--TTTTCAGGAGAAATCCGTATATCGATGTCTTTT-TAAAA---------CCATGCTATTGGATTCAACGTCCAGGACTTCCTGACGCTTAGTAACGATTTCTACTTCCAGCATCCA-TTTTGGTTCAGCTACAAGTTCACTGTCAACTACCATGTTACGACTTCGCATCGACTG-TTTCTTTTACCTCACGAGTCGATCAGGTAGATTTAATCCTTAAATCTCGTAACCATGCCAACACATAAGAAC--TTTT--AAAGAGAAGTTAAGGTGCTCAGGGTCTAACCGTCGGGCCGTAGTATTCCACATATTCATG…	GTTATTTTAGATAGATATATGTTAATTACAAATGCAAATCATAAGTATTTAGGTCTATATTATCTATGGTTTTCATTTATATTTGGTGTATATGGTTTTTTATTATCTCTTATAATACGTATAGAATTATATTCATCATCATTAAGAATTATTGCTCAAGAAAATATTAATTATTATAATATGATATTTACTATTCATGGTATAATTATGATATTTTTTAATATAATGCCTGGATTATTTGGTGGTTTTGGTAATTATTTCTTACCTATTTTATGTGGTTCTGCTGAATTAGCTTATCCTAGAATAAATAGTATATCTTTATTATTACAACCTATTGCATTTATATTAGTATTTATGTCATCGGCAGCAGAATCTGGTGGAGGTACAGGATGGACTTTA…	TTCTATATATTTAGAGTTTATCAAAATGTAAAAGCACATTTAGTTTCATATTCTTCTATATTATTAATATATTCAACATCTTTAAAATATTTTTCTGTTGGTATTTTATTCTCTTTTAATCCTATTATTTTATTAATATTTGTTTATTCAATAAGAGAATATTTATATTCTACATTTTCAGCATTACCTTTTGGTATGATTAGCATTATTATTTCAGAAGCATTATTATTTGTTTCATATTTTTGGGGTATATTTCATTTAACTTTATCTCCGCATGTTCAAAATAATGAAAATATAATATTAACCTCTTCTAGAATGTTAATCATAACTATTACATATATTTTAGCAAGTATATCTTGTATGACTACATACGTTCAATATATATTTGAAAAAGGAATG…	AATTATAGATATATTATTAATTTAGTAAAATCTCACTTAATAGTATATCCTTGTCCTCAAAATATTAATTCATTATGGAATTATGGATTTATTTTAGGAATAGTATTTGTAATTCAAATTATAACTGGAGTATTACTTGCTACCAGATACTCACCAGAAATGGATTATGCATATTACAGTGTACAACATATATTAAGAGAGTTATGGAATGGGTGGTTTTATAGATATATGCATGCAACTGGTGCTTCATTTGTTTTTATTATAACATATTTACATATTTTAAGAGGATTAAATTATTCATATATATACTTACCTTTATCATGGATATCTGGATTAATTATTTTTATAATTACTATATTTACTGCTTTTATGGGTTATATATTACCTTGGGGTCAAATG…	TTCTAGGTTTTTC----GCG--TTTTCAGGAGAAATCCGTATATCGATGTCTTTT-TAAAA---------CCATGCTATTGGATTCAACGTCCAGGACTTCCTGACGCTTAGTAACGATTTCTACTTCCAGCATCCA-TTTTGGTTCAGCTACAAGTTCACTGTCAACTACCATGTTACGACTTCGCATCGACTG-TTTCTTTTACCTCACGAGTCGATCAGGTAGATTTAATCCTTAAATCTCGTAACCATGCCAACACATAAGAAC--TTTT--AAAGAGAAGTTAAGGTGCTCAGGGTCTAACCGTCGGGCCGTAGTATTCCACATATTCATGGATAATTCTATTTATTATGAGTCTCAAACTAGCGACAATGAGGAAGTCGTTACATCATTCACT…	TTCTAGGTTTTCTTCAGGAGAAATCCGTATATCGATGTCTTTAATGCTATTGGATTCAACGTCCAGGACTTCCTGACGCTTAGTAACGATTTCTACTTCCAGCATCCATTGTTCAGCTACAAGTTCACTGTCAACTACCATGTTACGACTTCGCATCGACTGTTTTACCTCACGAGTCGACAGGTAGATTTAATCCTTAAATCTCGTAACCATGCCAACACATAAGAACTTAAGAGAAGTTAAGGTGCTCAGGGTCTAACCGTCGGGCCGTAGTATTCCACATATTCATGGATAATTCTATTTATTATGAGTCTCAAACTAGCGACAATGAGGAAGTCGTTACATCATTCACTTTTAGGTAATTAACCTTAAATGATTAAGCTACCTTAGAACCGTTAT…
100	PV839587	AH2328	Haemoproteus sp.	hACCNIS09	Accipiter gentilis	GAGGATTCTCTCCACACTTCAATTTATATTTCCACTACCAAAATATTTGCTCCTGTACCAACATTCTAGGTTTTTC----GCG--TTTTCAGGAGAAATCCGTATATCGATGTCTTTT-AAAAA---------CCATGCTATTGGATTCAACGTCCAGGACTTCCTGACGCTTAGTAACGATTTCTACTTCCAGCATCCA-TTTTGGTTCAGCTACAAGTTCACTGTCAACTACCATGTTACGACTTCGCATCGACTG-TTTCTTTTACCTCACGAGTCGATCAGGTAGATTTAATCCTTAAATCTCGTAACCATGCCAACACATAAGAAC--TTTT--TAAGAGAAGTTAAGGTGCTCAGGGTCTATCCGTCGGGCCGTAGTATTCCACATATTCATG…	GTTATTTTAGATAGATACATGTTAATTACAAATGCAAATCATAAGTATTTAGGTTTATATTATTTATGGTTTTCATTTATATTTGGTGTATATGGTTTTATATTATCTCTTATAATACGTATAGAATTATATTCATCATCATTAAGAATTATTGCTCAAGAAAATATTAATTATTATAATATGATATTTACTGTTCATGGTATAATTATGATATTTTTTAATATAATGCCTGGATTATTTGGTGGTTTTGGTAATTATTTTTTACCTATTTTTTGTGGTTCTGCTGAATTGGCTTATCCTAGAATTAATAGTATATCTTTATTATTACAACCTATTGCATTTATATTAGTCTTTATGTCATCAGCAGCAGAATCTGGTGGAGGTACAGGATGGACTTTA…	TTCTATATATTTAGAGTTTATCAAAATGTAAAAGCACATTTAGTTTCATATTCTTCTATTTTATTAATATATTCAACATCTTTAAAATATTTTTCTGTTGGTATTTTATTCTCTTTTAATCCAATTATTTTATTAATATTTGTTTATTCTATAAGAGAATATTTATATACTACATTTTCAGCATTACCTTTTGGTATGATTAGTATTATTATTTCAGAAGCATTATTATTTGTTTCATATTTTTGGGGTATATTTCATTTAACTTTATCTCCACATGTTCAAAATAATGAAAGTATAATATTAACATCATCTAGAATGTTAATAATAACTATTACATATATTTTAGCTAGTATATCTTGTATGACTACATACGTTCAATATATTTTTGAAAAAGGAATG…	AACTATAGATATATTATTAATTTAGTCAAATCTCATTTAATAGTATATCCTAGTCCTATAAATATTAATTCATTATGGAATTATGGATTTATCTTAGGAATAGTATTTTTAATTCAAATTATAACTGGAGTATTACTTGCTACCAGATATTCACCAGAAATGGATTATGCATATTATAGTGTACAACATATATTAAGAGAGTTATGGAATGGGTGGTTTTATAGATATATGCATGCAACTGGTGCTTCATTTGTATTTATTATAACATATTTACATATTTTAAGAGGATTAAATTATTCATATATATATTTACCATTATCATGGATATCTGGACTAATTATTTTTATAATTACTATATTTACTGCTTTTATTGGTTATATATTACCTTGGGGCCAAATG…	TTCTAGGTTTTTC----GCG--TTTTCAGGAGAAATCCGTATATCGATGTCTTTT-AAAAA---------CCATGCTATTGGATTCAACGTCCAGGACTTCCTGACGCTTAGTAACGATTTCTACTTCCAGCATCCA-TTTTGGTTCAGCTACAAGTTCACTGTCAACTACCATGTTACGACTTCGCATCGACTG-TTTCTTTTACCTCACGAGTCGATCAGGTAGATTTAATCCTTAAATCTCGTAACCATGCCAACACATAAGAAC--TTTT--TAAGAGAAGTTAAGGTGCTCAGGGTCTATCCGTCGGGCCGTAGTATTCCACATATTCATGGATAATTCTATTTATTATGAGTTTCATACTAGCGACAATGAGGAAGTCGTTTCATCATTCACT…	TTCTAGGTTTTCTTCAGGAGAAATCCGTATATCGATGTCTTTAATGCTATTGGATTCAACGTCCAGGACTTCCTGACGCTTAGTAACGATTTCTACTTCCAGCATCCATTGTTCAGCTACAAGTTCACTGTCAACTACCATGTTACGACTTCGCATCGACTGTTTTACCTCACGAGTCGACAGGTAGATTTAATCCTTAAATCTCGTAACCATGCCAACACATAAGAACTTAAGAGAAGTTAAGGTGCTCAGGGTCTATCCGTCGGGCCGTAGTATTCCACATATTCATGGATAATTCTATTTATTATGAGTTTCATACTAGCGACAATGAGGAAGTCGTTTCATCATTCACTTTTGGGTAATTAACCTTAAATGTTTAAGCTACCTTAGAACCATTAA…
101	KY653782		Hepatocystis sp.	-	Macaca fascicularis	GAGGATTCTCTCCACACTTCAATTCGTACTTCCACTACCAAAATATTCACTCATGTTATATAATTCTAGGATTTTT-CG--------TTCAGGAGATATTCGTATATCGATGTCTTT--TAA----TTATATTCGACGCTATTAGATTCAACGTCCAGGACTTCCTGACGCTTAATAACGATTTCTACTTCCAGCAGCCA-TTTTGGTTCAGCTACAAGTTCACTGTCAACTACCATGTTACGACTTCGCACCGACTG-TTTCTTTTACCTCACGAGTCGATCAGGAAGATTTCATCCTTTAATCTCGTAACCATGCTAACACATAAGAAC--TTTTGTATATGGAAGTTAAGGTGCTCAGGGTCTTACCGTCGGGCCGTATGATTCCACATATTCATG…	ATTGTTTTAAATAGATATTCATTAATAACTAACTGTAATCATAAAACATTAGGATTATACTATTTATGGTTTTCATTCTTATTTGGAACTTATGGTTTCCTATTATCTGTAATATTACGTACTGAATTATACTCATCATCATTAAGAATAATTGCTCAAGAAAATGTTAACTTATATAATATGATCTTTACAATTCACGGTATTATTATGATATTTTTCAATATAATGCCTGGATTATTCGGTGGATTTGGTAATTATTTCTTACCTATTTTATGTGGATCAGCAGAATTAGCCTACCCTCGTATTAATAGTATCTCATTATTACTACAACCTGTAGCATTTATTTTTGTACTATTATCTACAGCTGCAGAATTTGGAGGAGGTACAGGATGGACTTTA…	TTCTTTATCTATAGAGATTTAAACATATTAAGAGCACATTTAGTATCCTATCCATCAATTTCATCATTATATGGTACATCTTTAAAGTATTTTTCTGTTGGTATTTTATTTACATTCAATCCAATAATCTTCTTAATCTTAGTATATTCAATTAGAGAAAGTTTTTATTCAACATTTTCATCTTTAGCATCAGGTATGCTTGCAATTATAATTTCAGAGGCATTATCATTCTTTGCATATTTCTGGGGTATATTTCACTTTAGTTTATCTCCATATCCTTTGGGAGATGAAGGTATTATCTTAACATCATCAAGAATGTTAGTCTTAACAATTACATTTATCTTAGCAAGTGCATCATGTATGACTGCATGTCTACAATTTCTTATAGAAAAAGGAATG…	AGTAGTTATTATTCAATTAATTTAGTAAAAACACATCTATTGAATTATCCATGTCCTTTAAATATTAACTTCTTGTGGAATTATGGATTCCTTTTAGGTATTATATTCTTTATTCAAATTTTAACAGGTGTCATCTTAGCAAGTCGTTTTACTCCTGACATTACATATGCTTATTATAGTATAACACATATAATAAGAGAATTATGGAGTGGATGGTGTTTCAGATATATGCATGCAACTGGAGCATCATTAGTATTTTTCTTAACTTATTTACACATTTTAAGAGGATTAAACTATTCTTATCTATATTTACCATTATCATGGATATCTGGTTTAGTTATTTTTGCTCTTTTTATTGTAACTGCTTTCATTGGTTATGTATTACCTTGGGGACAAATG…	TTCTAGGATTTTT-CG--------TTCAGGAGATATTCGTATATCGATGTCTTT--TAA----TTATATTCGACGCTATTAGATTCAACGTCCAGGACTTCCTGACGCTTAATAACGATTTCTACTTCCAGCAGCCA-TTTTGGTTCAGCTACAAGTTCACTGTCAACTACCATGTTACGACTTCGCACCGACTG-TTTCTTTTACCTCACGAGTCGATCAGGAAGATTTCATCCTTTAATCTCGTAACCATGCTAACACATAAGAAC--TTTTGTATATGGAAGTTAAGGTGCTCAGGGTCTTACCGTCGGGCCGTATGATTCCACATATTCATGGATAATTCTATTTATTAGGAGTATCAAACTAGCGACAATGGGGAAGTCGTTACACCGTTCATG…	TTCTAGGATTTTTTCAGGAGATATTCGTATATCGATGTCTTTAACGCTATTAGATTCAACGTCCAGGACTTCCTGACGCTTAATAACGATTTCTACTTCCAGCAGCCATTGTTCAGCTACAAGTTCACTGTCAACTACCATGTTACGACTTCGCACCGACTGTTTTACCTCACGAGTCGACAGGAAGATTTCATCCTTTAATCTCGTAACCATGCTAACACATAAGAACTTTATGGAAGTTAAGGTGCTCAGGGTCTTACCGTCGGGCCGTATGATTCCACATATTCATGGATAATTCTATTTATTAGGAGTATCAAACTAGCGACAATGGGGAAGTCGTTACACCGTTCATCAGGAGGAGATTACCCACAAGGAATTTCGCTACCTTAGGACCGTTAT…
102	KY653783		Hepatocystis sp.	-	Macaca fascicularis	GAGGATTCTCTCCACACTTCAATTCGTACTTCCACTACCAAAATATTCTCTCATGTTATATAATTCTAGGATTTTT-CG--------TTCAGGAGATATTCGTATATCGATGTCTTT--TAA----TTATATTCGACGCTATTAGATTCAACGTCCAGGACTTCCTGACGCTTAATAACGATTTCTACTTCCAGCAGCCA-TTTTGGTTCAGTTACAAGTTCACTGTCAACTACCATGTTACGACTTCGCACCGACTG-TTTCTTTTACCTCACGAGTCGATCAGGAAGATTTCATCCTTTAATCTCGTAACCATGCTAACACATAAGAAC--TTTTGTATATGGAAGTTAAGGTGCTCAGGGTCTTACCGTCGGGCCGTATGATTCCACATATTCATG…	ATTGTTTTAAATAGATATTCATTAATAACTAACTGTAATCATAAAACATTAGGATTATACTATTTATGGTTTTCATTCTTATTTGGAACTTATGGTTTCCTATTATCTGTAATATTACGTACTGAATTATACTCATCATCATTAAGAATAATTGCTCAAGAAAATGTTAACTTATATAATATGATCTTTACAATTCACGGTATTATTATGATATTTTTCAATATAATGCCTGGATTATTCGGTGGATTTGGTAATTATTTCTTACCTATTTTATGTGGATCAGCAGAATTAGCCTACCCTCGTATTAATAGTATCTCATTATTACTACAACCTGTAGCATTTATTTTTGTACTATTATCTACAGCTGCAGAATTTGGAGGAGGTACAGGATGGACTTTA…	TTCTTTATCTATAGAGATTTAAACATATTAAAAGCACATTTAGTATCCTATCCATCAATTTCATCATTATATGGTACATCTTTAAAGTATTTTTCTGTTGGTATTTTATTTACATTCAATCCAATAATCTTCTTAATCTTAGTATATTCAATTAGAGAAAGTTTTTATTCAACATTTTCATCTTTAGCATCAGGTATGCTTGCAATTATAATTTCAGAGGCATTATTATTCTTTGCATATTTCTGGGGTATATTTCACTTTAGTTTATCTCCATATCCTTTGGGAGATGAAGGTATTATCTTAACATCATCAAGAATGTTAGTCTTAACAATTACATTTATCTTAGCAAGTGCATCATGTATGACTGCATGTCTACAATTTCTTATAGAAAAAGGAATG…	AGTAGTTATTATTCAATTAATTTAGTAAAAACACATCTATTGAATTATCCATGTCCTTTAAATATTAACTTCTTGTGGAATTATGGATTCCTTTTAGGTATTATATTCTTTATTCAAATTTTAACAGGTGTCATCTTAGCAAGTCGTTTTACTCCTGACATTACATATGCTTATTATAGTATAACACATATAATAAGAGAATTATGGAGTGGATGGTGTTTCAGATATATGCATGCAACTGGAGCATCATTAGTATTTTTCTTAACTTATTTACACATTTTAAGAGGATTAAACTATTCTTATCTATATTTACCATTATCATGGATATCTGGTTTAGTTATTTTTGCTCTTTTTATTGTAACTGCTTTCATTGGTTATGTATTACCTTGGGGACAAATG…	TTCTAGGATTTTT-CG--------TTCAGGAGATATTCGTATATCGATGTCTTT--TAA----TTATATTCGACGCTATTAGATTCAACGTCCAGGACTTCCTGACGCTTAATAACGATTTCTACTTCCAGCAGCCA-TTTTGGTTCAGTTACAAGTTCACTGTCAACTACCATGTTACGACTTCGCACCGACTG-TTTCTTTTACCTCACGAGTCGATCAGGAAGATTTCATCCTTTAATCTCGTAACCATGCTAACACATAAGAAC--TTTTGTATATGGAAGTTAAGGTGCTCAGGGTCTTACCGTCGGGCCGTATGATTCCACATATTCATGGATAATTCTATTTATTAGGAGTATCAAACTAGCGACAATGGGGAAGTCGTTACACCGTTCATG…	TTCTAGGATTTTTTCAGGAGATATTCGTATATCGATGTCTTTAACGCTATTAGATTCAACGTCCAGGACTTCCTGACGCTTAATAACGATTTCTACTTCCAGCAGCCATTGTTCAGTTACAAGTTCACTGTCAACTACCATGTTACGACTTCGCACCGACTGTTTTACCTCACGAGTCGACAGGAAGATTTCATCCTTTAATCTCGTAACCATGCTAACACATAAGAACTTTATGGAAGTTAAGGTGCTCAGGGTCTTACCGTCGGGCCGTATGATTCCACATATTCATGGATAATTCTATTTATTAGGAGTATCAAACTAGCGACAATGGGGAAGTCGTTACACCGTTCATCAGGAGGAGATTACCCACAAGGAATTTCGCTACCTTAGGACCGTTAT…
103	LR699572		Hepatocystis sp.	-	Piliocolobus tephrosceles	GAGGATTCTCTCCACACTTCAATTCGTACTTCCACTACCAAAATATTCTCTCATGTTATATAATTCTAGGATTTTT-CG--------TTCAGGAGATATTCGTATATCGATGTCTTT--TAA----TTATGTTCGACGCTATTAGATTCAACGTCCAGGACTTCCTGACGCTTAATAACGATTTCTACTTCCAGCAGCCA-TTTTGGTTCAGCTACAAGTTCACTGTCAACTACCATGTTACGACTTCGCACCGACTG-TTTCTTTTACCTCACGAGTCGATCAGGAAGATTTCATCCTTTAATCTCGTAACCATGCTAACACATAAGAAC--TTTTGTATATGGAAGTTAAGGTGCTCAGGGTCTTACCGTCGGGCCGTATGATTCCACATATTCATG…	ATTGTTTTAAATAGATATTCATTAATAACTAACTGTAATCATAAAACATTAGGATTATACTATTTATGGTTTTCATTCTTATTTGGTACATATGGTTTCTTATTATCTGTAATTTTACGTACTGAATTATATTCATCATCATTAAGAATAATTGCTCAAGAAAATGTAAACTTATATAATATGATCTTTACTATTCACGGTATTATCATGATCTTTTTCAATATTATGCCTGGATTATTCGGAGGATTCGGTAATTATTTCTTACCTATTTTATGTGGATCTGCAGAATTAGCGTATCCTCGTATTAATAGTATATCACTATTATTACAACCTATAGCATTTATCTTAGTACTATTATCTACTGCTGCTGAATTTGGTGGTGGTACAGGATGGACACTA…	TTCTTTATCTATAGAGATTTTAACATATTAAAAGCACATTTAGTATCATATCCATCAATTACATCATTATATGGTACAGCTTTAAAGTATTTTTCTGTTGGTATTTTATTTACATTCAATCCTATAATCTTCTTAATTTTAGTTTATTCTATTAGAGAAAGTTTTTATTCAACATTTTCATCTTTAGCATCTGGTATGTTAGCAATTATAATCTCAGAAGCATTACTATTCTTTGCATATTTCTGGGGTATATTTCACTTTAGCTTATCACCTTATCCTTTAGGAGATGAAGGAATTATCTTAACATCATCAAGAATGTTAGTCTTAACCATTACATTTATCTTAGCAAGTGCATCATGTATGACTGCATGTTTACAATTTCTTATAGAAAAAGGAATG…	AGTAGTTATTATTCAATTAATTTAGTTAAAACACATCTATTGAATTATCCATGTCCTTTAAATATTAACTTCTTATGGAATTATGGATTCCTTTTAGGTATTATATTCTGTATACAAATCTTAACTGGTGTTATTTTAGCAAGTCGTTTTACCCCTGATATTACATATGCTTATTATAGTATAACACATATTATAAGAGAATTATGGAGTGGATGGTGCTTCAGATATATGCATGCAACTGGAGCATCATTAGTATTCTTCTTAACTTATTTACATATTTTAAGAGGATTAAATTATTCCTATCTATATTTACCATTATCATGGATATCTGGTTTAATTATATTTGCTCTTTTTATTGTAACTGCTTTCATTGGTTATGTATTACCTTGGGGACAAATG…	TTCTAGGATTTTT-CG--------TTCAGGAGATATTCGTATATCGATGTCTTT--TAA----TTATGTTCGACGCTATTAGATTCAACGTCCAGGACTTCCTGACGCTTAATAACGATTTCTACTTCCAGCAGCCA-TTTTGGTTCAGCTACAAGTTCACTGTCAACTACCATGTTACGACTTCGCACCGACTG-TTTCTTTTACCTCACGAGTCGATCAGGAAGATTTCATCCTTTAATCTCGTAACCATGCTAACACATAAGAAC--TTTTGTATATGGAAGTTAAGGTGCTCAGGGTCTTACCGTCGGGCCGTATGATTCCACATATTCATGGATAATTCTATTTATTAGGAGTATCAAACTAGCGACAATGGGGAAGTCGTTACACCGTTCATG…	TTCTAGGATTTTTTCAGGAGATATTCGTATATCGATGTCTTTAACGCTATTAGATTCAACGTCCAGGACTTCCTGACGCTTAATAACGATTTCTACTTCCAGCAGCCATTGTTCAGCTACAAGTTCACTGTCAACTACCATGTTACGACTTCGCACCGACTGTTTTACCTCACGAGTCGACAGGAAGATTTCATCCTTTAATCTCGTAACCATGCTAACACATAAGAACTTTATGGAAGTTAAGGTGCTCAGGGTCTTACCGTCGGGCCGTATGATTCCACATATTCATGGATAATTCTATTTATTAGGAGTATCAAACTAGCGACAATGGGGAAGTCGTTACACCGTTCATCAGGAGGAGATTACCCACAAGGAATTTCGCTACCTTAGGACCGTTAT…
104	FJ168565		Hepatocystis sp.	-	Pteropus hypomelanus	GAGGATTCTCTCCACACTTCAATTCGTACTTCCACTACCAAAATATTCTCTCATGTTATATAATTCTAGGATTTTT-CG--------TTCAGGAGATATTCGTATATCGATGTCTTT--TAAATATATATATTCGACGCTATTAGATTCAACGTCCAGGACTTCCTGACGCTTAATAACGATTTCTACTTCCAGCAGCCA-TTTTGGTTCAGCTACAAGTTCACTGTCAACTACCATGTTACGACTTCGCACCGACTG-TTTCTTTTACCTCACGAGTCGATCAGGAAGATTTCATCCTTAAATCTCGTAACCATGCTAACACATAAGAAC--TTTT-TATATGGAAGTTAAGGTGCTCAGGGTCTTACCGTCGGGCCGTATGATTCCACATATTCATG…	ATTGTTTTAAATAGATACTCATTAATAACAAATTGTAATCATAAAACATTAGGATTATACTATTTATGGTTTTCATTCTTATTTGGTACATATGGATTTTTATTATCAGTTATTTTACGTACAGAATTATATTCATCATCATTAAGAATAATCGCCCAAGAAAATGTTAACTTATATAATATGATATTTACAGTTCATGGTATTATTATGATTTTCTTCAATATTATGCCTGGACTATTTGGAGGATTTGGTAACTATTTCTTACCTATTTTATGTGGATCTCCTGAATTGGCATATCCTCGTATTAATAGTATTTCATTATTATTACAACCAGTAGCATTTTTATTAATATTATTATCTACTGCTGCAGAATTTGGTGGTGGTACTGGATGGACATTA…	TTCTTTATCTATAGAGATTTCAATATATTAAAAGCACACTTAGTATCATATCCATCAATATCAACATTATATGGAACATCATTAAAATACTTTTCAGTTGGAATTTTATTTACATTTAATCCTATTATTTTATTAATATTAGTCTATTCAATTAGAGAAAGTTTCTATTCAACATTTTCATCTTTAGCATCAGGAATGTTAGCTATTGTAATCTCAGAAGCTTTATTATTCTTTGCATATTTCTGGGGTATCTTTCACTTTAGCTTATCTCCATATCCATTAACAAATGAAGGTATTATATTAACATCATCAAGAATGTTAGTACTAACAATCACATTTATTTTAGCAAGTGCATCTTGTATGACTGCATGTTTACAATTTCTTATAGAAAAAGGAATG…	AATAGTTTCTATTCAATTAATTTAGTTAAAACACACTTATTAAATTACCCATGTCCTTTAAATATTAACTTCTTATGGAATTATGGATTCCTTTTAGGTATCATCTTTTGTATTCAAATCTTAACTGGAGTTATCTTAGCTAGTCGTTTTACTCCAGATATTTCTTATGCTTATTATAGTATACAACATATCTTAAGAGAATTATGGAGTGGATGGTGTTTCAGATACATGCATGCTACTGGAGCATCACTAGTATTCTTCTTAACTTACTTACATATTTTAAGAGGTCTAAACTATTCATATTTATATTTACCTTTATCATGGATATCTGGTTTAGTCTTATTTGCTCTATTTATTGTAACAGCTTTCATTGGTTATGTATTACCATGGGGTCAAATG…	TTCTAGGATTTTT-CG--------TTCAGGAGATATTCGTATATCGATGTCTTT--TAAATATATATATTCGACGCTATTAGATTCAACGTCCAGGACTTCCTGACGCTTAATAACGATTTCTACTTCCAGCAGCCA-TTTTGGTTCAGCTACAAGTTCACTGTCAACTACCATGTTACGACTTCGCACCGACTG-TTTCTTTTACCTCACGAGTCGATCAGGAAGATTTCATCCTTAAATCTCGTAACCATGCTAACACATAAGAAC--TTTT-TATATGGAAGTTAAGGTGCTCAGGGTCTTACCGTCGGGCCGTATGATTCCACATATTCATGGATAATTCTATTTATTAGGAGTATCAAACTAGCGACAATGGGGAAGTCGTTACACCGTTCATG…	TTCTAGGATTTTTTCAGGAGATATTCGTATATCGATGTCTTTAACGCTATTAGATTCAACGTCCAGGACTTCCTGACGCTTAATAACGATTTCTACTTCCAGCAGCCATTGTTCAGCTACAAGTTCACTGTCAACTACCATGTTACGACTTCGCACCGACTGTTTTACCTCACGAGTCGACAGGAAGATTTCATCCTTAAATCTCGTAACCATGCTAACACATAAGAACTTTATGGAAGTTAAGGTGCTCAGGGTCTTACCGTCGGGCCGTATGATTCCACATATTCATGGATAATTCTATTTATTAGGAGTATCAAACTAGCGACAATGGGGAAGTCGTTACACCGTTCATCAGGAGGAGATTACCCACAAGGAATTTCGCTACCTTAGGACCGTTAA…
